# Supplementary material for: Visualizing ultrafast photothermal dynamics with decoupled optical force nanoscopy
Source: Nat Commun. 2023 Nov 10;14:7267. doi: 10.1038/s41467-023-42666-9 (PMC10638245; doi:10.1038/s41467-023-42666-9)
Supplement: Supplementary file 3 — Source Data [file 41467_2023_42666_MOESM3_ESM.xlsx]

## Sheet: Figure 1f & Fig. S7a
Multiphysics simulation (COMSOL EM & heat transfer modules)
time (μs)	Normalized laser power (a.u.)	Normalized optical gradient force (a.u.)	Normalized photothermal force (a.u.)	Normalized photoacoustic force (a.u.)
0	0	0	0	-0.0100285
0.0117883	0	0	0	-0.00976872
0.0235766	0	0	0	-0.00951563
0.0353648	0	0	0	-0.00926909
0.0471531	0	0	0	-0.00902895
0.0589414	0	0	0	-0.00879502
0.0707297	0	0	0	-0.00856715
0.082518	0	0	0	-0.00834519
0.0943063	0	0	0	-0.00812898
0.106095	0	0	0	-0.00791837
0.117883	0	0	0	-0.00771322
0.129671	0	0	0	-0.00751338
0.141459	0	0	0	-0.00731872
0.153248	0	0	0	-0.00712911
0.165036	0	0	0	-0.0069444
0.176824	0	0	0	-0.00676448
0.188613	0	0	0	-0.00658923
0.200401	0	0	0	-0.00641851
0.212189	0	0	0	-0.00625222
0.223977	0	0	0	-0.00609023
0.235766	0	0	0	-0.00593245
0.247554	0	0	0	-0.00577875
0.259342	0	0	0	-0.00562903
0.27113	0	0	0	-0.00548319
0.282919	0	0	0	-0.00534113
0.294707	0	0	0	-0.00520275
0.306495	0	0	0	-0.00506795
0.318284	0	0	0	-0.00493665
0.330072	0	0	0	-0.00480875
0.34186	0	0	0	-0.00468417
0.353648	0	0	0	-0.00456281
0.365437	0	0	0	-0.00444459
0.377225	0	0	0	-0.00432944
0.389013	0	0	0	-0.00421727
0.400802	0	0	0	-0.00410801
0.41259	0	0	0	-0.00400158
0.424378	0	0	0	-0.0038979
0.436166	0	0	0	-0.00379692
0.447955	0	0	0	-0.00369854
0.459743	0	0	0	-0.00360272
0.471531	0	0	0	-0.00350938
0.48332	0	0	0	-0.00341846
0.495108	0	0	0	-0.00332989
0.506896	0	0	0	-0.00324362
0.518684	0	0	0	-0.00315958
0.530473	0	0	0	-0.00307772
0.542261	0	0	0	-0.00299799
0.554049	0	0	0	-0.00292031
0.565838	0	0	0	-0.00284465
0.577626	0	0	0	-0.00277095
0.589414	0	0	0	-0.00269916
0.601202	0	0	0	-0.00262923
0.612991	0	0	0	-0.00256111
0.624779	0	0	0	-0.00249476
0.636567	0	0	0	-0.00243012
0.648356	0	0	0	-0.00236716
0.660144	0	0	0	-0.00230583
0.671932	0	0	0	-0.00224609
0.68372	0	0	0	-0.0021879
0.695509	0	0	0	-0.00213122
0.707297	0	0	0	-0.002076
0.719085	0	0	0	-0.00202221
0.730874	0	0	0	-0.00196982
0.742662	0	0	0	-0.00191879
0.75445	0	0	0	-0.00186908
0.766238	0	0	0	-0.00182065
0.778027	0	0	0	-0.00177348
0.789815	0	0	0	-0.00172753
0.801603	0	0	0	-0.00168278
0.813391	0	0	0	-0.00163918
0.82518	0	0	0	-0.00159671
0.836968	0	0	0	-0.00155534
0.848756	0	0	0	-0.00151505
0.860545	0	0	0	-0.00147579
0.872333	0	0	0	-0.00143756
0.884121	0	0	0	-0.00140031
0.895909	0	0	0	-0.00136403
0.907698	0	0	0	-0.00132869
0.919486	0	0	0	-0.00129427
0.931274	0	0	0	-0.00126074
0.943063	0	0	0	-0.00122807
0.954851	0	0	0	-0.00119626
0.966639	0	0	0	-0.00116526
0.978427	0	0	0	-0.00113507
0.990216	0	0	0	-0.00110567
1.002	0	0	0	-0.00107702
1.01379	0	0	0	-0.00104912
1.02558	0	0	0	-0.00102194
1.03737	0	0	0	-0.000995459
1.04916	0	0	0	-0.000969668
1.06095	0	0	0	-0.000944546
1.07273	0	0	0	-0.000920074
1.08452	0	0	0	-0.000896237
1.09631	0	0	0	-0.000873017
1.1081	0	0	0	-0.000850398
1.11989	0	0	0	-0.000828366
1.13168	0	0	0	-0.000806905
1.14346	0	0	0	-0.000785999
1.15525	0	0	0	-0.000765635
1.16704	0	0	0	-0.000745799
1.17883	0	0	0	-0.000726476
1.19062	0	0	0	-0.000707655
1.2024	0	0	0	-0.000689321
1.21419	0	0	0	-0.000671462
1.22598	0	0	0	-0.000654065
1.23777	0	0	0	-0.000637119
1.24956	0	0	0	-0.000620613
1.26135	0	0	0	-0.000604534
1.27313	0	0	0	-0.000588871
1.28492	0	0	0	-0.000573615
1.29671	0	0	0	-0.000558753
1.3085	0	0	0	-0.000544277
1.32029	0	0	0	-0.000530176
1.33208	0	0	0	-0.00051644
1.34386	0	0	0	-0.00050306
1.35565	0	0	0	-0.000490026
1.36744	0	0	0	-0.000477331
1.37923	0	0	0	-0.000464964
1.39102	0	0	0	-0.000452917
1.40281	0	0	0	-0.000441183
1.41459	0	0	0	-0.000429753
1.42638	0	0	0	-0.000418619
1.43817	0	0	0	-0.000407773
1.44996	0	0	0	-0.000397208
1.46175	0	0	0	-0.000386917
1.47354	0	0	0	-0.000376893
1.48532	0	0	0	-0.000367128
1.49711	0	0	0	-0.000357617
1.5089	0	0	0	-0.000348351
1.52069	0	0	0	-0.000339326
1.53248	0	0	0	-0.000330535
1.54427	0	0	0	-0.000321971
1.55605	0	0	0	-0.000313629
1.56784	0	0	0	-0.000305504
1.57963	0	0	0	-0.000297589
1.59142	0	0	0	-0.000289879
1.60321	0	0	0	-0.000282369
1.61499	0	0	0	-0.000275053
1.62678	0	0	0	-0.000267927
1.63857	0	0	0	-0.000260985
1.65036	0	0	0	-0.000254223
1.66215	0	0	0	-0.000247637
1.67394	0	0	0	-0.000241221
1.68572	0	0	0	-0.000234972
1.69751	0	0	0	-0.000228884
1.7093	0	0	0	-0.000222954
1.72109	0	0	0	-0.000217177
1.73288	0	0	0	-0.000211551
1.74467	0	0	0	-0.00020607
1.75645	0	0	0	-0.000200731
1.76824	0	0	0	-0.00019553
1.78003	0	0	0	-0.000190465
1.79182	0	0	0	-0.00018553
1.80361	0	0	0	-0.000180723
1.8154	0	0	0	-0.000176041
1.82718	0	0	0	-0.00017148
1.83897	0	0	0	-0.000167037
1.85076	0	0	0	-0.00016271
1.86255	0	0	0	-0.000158494
1.87434	0	0	0	-0.000154388
1.88613	0	0	0	-0.000150388
1.89791	0	0	0	-0.000146492
1.9097	0	0	0	-0.000142696
1.92149	0	0	0	-0.000138999
1.93328	0	0	0	-0.000135398
1.94507	0	0	0	-0.00013189
1.95685	0	0	0	-0.000128473
1.96864	0	0	0	-0.000125144
1.98043	0	0	0	-0.000121902
1.99222	0	0	0	-0.000118744
2.00401	0	0	0	-0.000115667
2.0158	0	0	0	-0.000112671
2.02758	0	0	0	-0.000109752
2.03937	0	0	0	-0.000106908
2.05116	0	0	0	-0.000104138
2.06295	0	0	0	-0.00010144
2.07474	0	0	0	-9.88122e-05
2.08653	0	0	0	-9.62521e-05
2.09831	0	0	0	-9.37584e-05
2.1101	0	0	0	-9.13293e-05
2.12189	0	0	0	-8.89631e-05
2.13368	0	0	0	-8.66582e-05
2.14547	0	0	0	-8.4413e-05
2.15726	0	0	0	-8.2226e-05
2.16904	0	0	0	-8.00957e-05
2.18083	0	0	0	-7.80206e-05
2.19262	0	0	0	-7.59992e-05
2.20441	1	-1	0.0358576	-7.40302e-05
2.2162	1	-1	0.158083	0
2.22799	1	-1	0.243955	0.381746
2.23977	1	-1	0.320237	0.51878
2.25156	1	-1	0.388984	0.626171
2.26335	1	-1	0.45021	0.721229
2.27514	1	-1	0.50457	0.799032
2.28693	1	-1	0.552899	0.860897
2.29872	1	-1	0.595928	0.908793
2.3105	1	-1	0.634288	0.944641
2.32229	1	-1	0.668529	0.970205
2.33408	1	-1	0.699129	0.98706
2.34587	1	-1	0.726509	0.996591
2.35766	1	-1	0.751034	1
2.36944	1	-1	0.773029	0.998323
2.38123	1	-1	0.792777	0.992448
2.39302	1	-1	0.810527	0.983133
2.40481	1	-1	0.826499	0.971025
2.4166	1	-1	0.840889	0.956672
2.42839	1	-1	0.853867	0.938872
2.44017	1	-1	0.865585	0.922302
2.45196	1	-1	0.876178	0.903609
2.46375	1	-1	0.885765	0.88397
2.47554	1	-1	0.894452	0.863758
2.48733	1	-1	0.902332	0.843177
2.49912	1	-1	0.909488	0.822393
2.5109	1	-1	0.915996	0.801551
2.52269	1	-1	0.92192	0.780772
2.53448	1	-1	0.92732	0.760157
2.54627	1	-1	0.932249	0.739784
2.55806	1	-1	0.936753	0.719718
2.56985	1	-1	0.940874	0.700008
2.58163	1	-1	0.944649	0.680692
2.59342	1	-1	0.948112	0.661799
2.60521	1	-1	0.951293	0.643348
2.617	1	-1	0.954219	0.625354
2.62879	1	-1	0.956914	0.607825
2.64058	1	-1	0.959399	0.590765
2.65236	1	-1	0.961695	0.574175
2.66415	1	-1	0.963818	0.55805
2.67594	1	-1	0.965784	0.542387
2.68773	1	-1	0.967607	0.527179
2.69952	1	-1	0.9693	0.512416
2.7113	1	-1	0.970875	0.49809
2.72309	1	-1	0.972341	0.484191
2.73488	1	-1	0.973709	0.470706
2.74667	1	-1	0.974986	0.457626
2.75846	1	-1	0.976181	0.444938
2.77025	1	-1	0.9773	0.432631
2.78203	1	-1	0.978349	0.420693
2.79382	1	-1	0.979335	0.409113
2.80561	1	-1	0.980262	0.397879
2.8174	1	-1	0.981135	0.386979
2.82919	1	-1	0.981958	0.376404
2.84098	1	-1	0.982735	0.366142
2.85276	1	-1	0.98347	0.356184
2.86455	1	-1	0.984166	0.346517
2.87634	1	-1	0.984825	0.337135
2.88813	1	-1	0.98545	0.328025
2.89992	1	-1	0.986045	0.319181
2.91171	1	-1	0.98661	0.310592
2.92349	1	-1	0.987148	0.30225
2.93528	1	-1	0.987661	0.294148
2.94707	1	-1	0.988151	0.286277
2.95886	1	-1	0.988619	0.278629
2.97065	1	-1	0.989066	0.271198
2.98244	1	-1	0.989493	0.263977
2.99422	1	-1	0.989903	0.256959
3.00601	1	-1	0.990296	0.250137
3.0178	1	-1	0.990673	0.243505
3.02959	1	-1	0.991035	0.237057
3.04138	1	-1	0.991383	0.230788
3.05317	1	-1	0.991718	0.224691
3.06495	1	-1	0.99204	0.218763
3.07674	1	-1	0.99235	0.212997
3.08853	1	-1	0.992649	0.207388
3.10032	1	-1	0.992937	0.201932
3.11211	1	-1	0.993215	0.196625
3.12389	1	-1	0.993484	0.191461
3.13568	1	-1	0.993743	0.186437
3.14747	1	-1	0.993993	0.181549
3.15926	1	-1	0.994235	0.176792
3.17105	1	-1	0.99447	0.172163
3.18284	1	-1	0.994696	0.167658
3.19462	1	-1	0.994916	0.163273
3.20641	1	-1	0.995128	0.159006
3.2182	1	-1	0.995334	0.154852
3.22999	1	-1	0.995533	0.150809
3.24178	1	-1	0.995726	0.146873
3.25357	1	-1	0.995914	0.143042
3.26535	1	-1	0.996096	0.139312
3.27714	1	-1	0.996272	0.135681
3.28893	1	-1	0.996443	0.132146
3.30072	1	-1	0.996609	0.128704
3.31251	1	-1	0.99677	0.125353
3.3243	1	-1	0.996927	0.12209
3.33608	1	-1	0.997079	0.118913
3.34787	1	-1	0.997226	0.115819
3.35966	1	-1	0.99737	0.112807
3.37145	1	-1	0.997509	0.109874
3.38324	1	-1	0.997645	0.107018
3.39503	1	-1	0.997776	0.104236
3.40681	1	-1	0.997904	0.101528
3.4186	1	-1	0.998029	0.0988898
3.43039	1	-1	0.99815	0.096321
3.44218	1	-1	0.998268	0.0938193
3.45397	1	-1	0.998382	0.0913831
3.46576	1	-1	0.998493	0.0890104
3.47754	1	-1	0.998602	0.0866996
3.48933	1	-1	0.998707	0.0844491
3.50112	1	-1	0.998809	0.0822573
3.51291	1	-1	0.998909	0.0801226
3.5247	1	-1	0.999006	0.0780435
3.53648	1	-1	0.999101	0.0760186
3.54827	1	-1	0.999193	0.0740464
3.56006	1	-1	0.999282	0.0721255
3.57185	1	-1	0.999369	0.0702546
3.58364	1	-1	0.999454	0.0684324
3.59543	1	-1	0.999536	0.0666575
3.60721	1	-1	0.999616	0.0649288
3.619	1	-1	0.999695	0.0632451
3.63079	1	-1	0.999771	0.0616051
3.64258	1	-1	0.999845	0.0600077
3.65437	1	-1	0.999917	0.0584518
3.66616	1	-1	0.999987	0.0569364
3.67794	0	0	0.897556	0.0554602
3.68973	0	0	0.807495	-0.313533
3.70152	0	0	0.725764	-0.397662
3.71331	0	0	0.653117	-0.510941
3.7251	0	0	0.588603	-0.622624
3.73689	0	0	0.531205	-0.711131
3.74867	0	0	0.48007	-0.80053
3.76046	0	0	0.434456	-0.85379
3.77225	0	0	0.393718	-0.898902
3.78404	0	0	0.357292	-0.932049
3.79583	0	0	0.324686	-0.954249
3.80762	0	0	0.295467	-0.967496
3.8194	0	0	0.269255	-0.973533
3.83119	0	0	0.245715	-0.973713
3.84298	0	0	0.224553	-0.969121
3.85477	0	0	0.205509	-0.960658
3.86656	0	0	0.188352	-0.949079
3.87834	0	0	0.172881	-0.935017
3.89013	0	0	0.158913	-0.919005
3.90192	0	0	0.146291	-0.901488
3.91371	0	0	0.134873	-0.882842
3.9255	0	0	0.124532	-0.863376
3.93729	0	0	0.115157	-0.843348
3.94907	0	0	0.106649	-0.822972
3.96086	0	0	0.0989189	-0.802424
3.97265	0	0	0.0918881	-0.781847
3.98444	0	0	0.085486	-0.761359
3.99623	0	0	0.07965	-0.741055
4.00802	0	0	0.0743238	-0.72101
4.0198	0	0	0.0694574	-0.701284
4.03159	0	0	0.0650058	-0.681924
4.04338	0	0	0.0609288	-0.662965
4.05517	0	0	0.0571904	-0.644432
4.06696	0	0	0.0537584	-0.626346
4.07875	0	0	0.0506037	-0.608717
4.09053	0	0	0.0477003	-0.591553
4.10232	0	0	0.0450248	-0.574856
4.11411	0	0	0.0425562	-0.558627
4.1259	0	0	0.0402555	-0.54286
4.13769	0	0	0.0381176	-0.527551
4.14948	0	0	0.0361398	-0.512692
4.16126	0	0	0.0343084	-0.498274
4.17305	0	0	0.0326099	-0.484287
4.18484	0	0	0.0310326	-0.470721
4.19663	0	0	0.0295657	-0.457564
4.20842	0	0	0.0281996	-0.444805
4.22021	0	0	0.0269255	-0.432433
4.23199	0	0	0.0257355	-0.420435
4.24378	0	0	0.0246226	-0.408799
4.25557	0	0	0.0235803	-0.397515
4.26736	0	0	0.0226027	-0.386571
4.27915	0	0	0.0216846	-0.375956
4.29093	0	0	0.0208212	-0.365658
4.30272	0	0	0.0200081	-0.355667
4.31451	0	0	0.0192413	-0.345973
4.3263	0	0	0.0185173	-0.336566
4.33809	0	0	0.0178329	-0.327436
4.34988	0	0	0.017185	-0.318573
4.36166	0	0	0.0165709	-0.309969
4.37345	0	0	0.0159881	-0.301615
4.38524	0	0	0.0154345	-0.293503
4.39703	0	0	0.0149079	-0.285624
4.40882	0	0	0.0144065	-0.277971
4.42061	0	0	0.0139285	-0.270537
4.43239	0	0	0.0134725	-0.263313
4.44418	0	0	0.0130368	-0.256294
4.45597	0	0	0.0126203	-0.249473
4.46776	0	0	0.0122217	-0.242844
4.47955	0	0	0.0118399	-0.236399
4.49134	0	0	0.0114738	-0.230134
4.50312	0	0	0.0111225	-0.224043
4.51491	0	0	0.0107852	-0.218121
4.5267	0	0	0.0104611	-0.212361
4.53849	0	0	0.0101493	-0.20676
4.55028	0	0	0.00984925	-0.201313
4.56207	0	0	0.0095603	-0.196014
4.57385	0	0	0.00927783	-0.190859
4.58564	0	0	0.00901094	-0.185844
4.59743	0	0	0.00875233	-0.180965
4.60922	0	0	0.0085049	-0.176218
4.62101	0	0	0.00826466	-0.171599
4.6328	0	0	0.00802641	-0.167104
4.64458	0	0	0.00780453	-0.16273
4.65637	0	0	0.0075846	-0.158473
4.66816	0	0	0.00737382	-0.154329
4.67995	0	0	0.00717033	-0.150297
4.69174	0	0	0.00696873	-0.146371
4.70352	0	0	0.0067836	-0.14255
4.71531	0	0	0.00659117	-0.138831
4.7271	0	0	0.00641525	-0.13521
4.73889	0	0	0.00624115	-0.131685
4.75068	0	0	0.00606704	-0.128253
4.76247	0	0	0.0059021	-0.124912
4.77425	0	0	0.0057463	-0.121659
4.78604	0	0	0.00559051	-0.118492
4.79783	0	0	0.00544218	-0.115408
4.80962	0	0	0.00529556	-0.112405
4.82141	0	0	0.00515645	-0.109481
4.8332	0	0	0.005019	-0.106634
4.84498	0	0	0.00488155	-0.103862
4.85677	0	0	0.00475326	-0.101162
4.86856	0	0	0.00462497	-0.0985327
4.88035	0	0	0.00450583	-0.0959725
4.89214	0	0	0.00438515	-0.0934793
4.90393	0	0	0.00426755	-0.0910512
4.91571	0	0	0.00415606	-0.0886866
4.9275	0	0	0.0040461	-0.0863837
4.93929	0	0	0.00393613	-0.084141
4.95108	0	0	0.00383532	-0.0819567
4.96287	0	0	0.00373451	-0.0798295
4.97466	0	0	0.0036337	-0.0777576
4.98644	0	0	0.00354065	-0.0757398
4.99823	0	0	0.00344901	-0.0737746
5.01002	0	0	0.00335737	-0.0718605
5.02181	0	0	0.00327355	-0.0699962
5.0336	0	0	0.00318325	-0.0681805
5.04538	0	0	0.00310077	-0.066412
5.05717	0	0	0.00301829	-0.0646895
5.06896	0	0	0.00294369	-0.0630117
5.08075	0	0	0.00286123	-0.0613777
5.09254	0	0	0.00278792	-0.059786
5.10433	0	0	0.00271461	-0.0582358
5.11611	0	0	0.00264926	-0.0567258
5.1279	0	0	0.00257714	-0.055255
5.13969	0	0	0.00251183	-0.0538225
5.15148	0	0	0	-0.0524271
5.16327	0	0	0	-0.051068
5.17506	0	0	0	-0.0497442
5.18684	0	0	0	-0.0484547
5.19863	0	0	0	-0.0471987
5.21042	0	0	0	-0.0459753
5.22221	0	0	0	-0.0447836
5.234	0	0	0	-0.0436229
5.24579	0	0	0	-0.0424923
5.25757	0	0	0	-0.041391
5.26936	0	0	0	-0.0403182
5.28115	0	0	0	-0.0392733
5.29294	0	0	0	-0.0382555
5.30473	0	0	0	-0.0372641
5.31652	0	0	0	-0.0362984
5.3283	0	0	0	-0.0353577
5.34009	0	0	0	-0.0344415
5.35188	0	0	0	-0.033549
5.36367	0	0	0	-0.0326796
5.37546	0	0	0	-0.0318328
5.38725	0	0	0	-0.0310079
5.39903	0	0	0	-0.0302044
5.41082	0	0	0	-0.0294217
5.42261	0	0	0	-0.0286594
5.4344	0	0	0	-0.0279167
5.44619	0	0	0	-0.0271934
5.45797	0	0	0	-0.0264888
5.46976	0	0	0	-0.0258024
5.48155	0	0	0	-0.0251338
5.49334	0	0	0	-0.0244826
5.50513	0	0	0	-0.0238482
5.51692	0	0	0	-0.0232303
5.5287	0	0	0	-0.0226284
5.54049	0	0	0	-0.0220421
5.55228	0	0	0	-0.021471
5.56407	0	0	0	-0.0209147
5.57586	0	0	0	-0.0203728
5.58765	0	0	0	-0.0198449
5.59943	0	0	0	-0.0193308
5.61122	0	0	0	-0.0188299
5.62301	0	0	0	-0.018342
5.6348	0	0	0	-0.0178668
5.64659	0	0	0	-0.0174039
5.65838	0	0	0	-0.016953
5.67016	0	0	0	-0.0165137
5.68195	0	0	0	-0.0160859
5.69374	0	0	0	-0.0156691
5.70553	0	0	0	-0.0152631
5.71732	0	0	0	-0.0148677
5.72911	0	0	0	-0.0144825
5.74089	0	0	0	-0.0141072
5.75268	0	0	0	-0.0137417
5.76447	0	0	0	-0.0133857
5.77626	0	0	0	-0.0130389
5.78805	0	0	0	-0.0127011
5.79983	0	0	0	-0.012372
5.81162	0	0	0	-0.0120515
5.82341	0	0	0	-0.0117392
5.8352	0	0	0	-0.0114351
5.84699	0	0	0	-0.0111388
5.85878	0	0	0	-0.0108502
5.87056	0	0	0	-0.0105691
5.88235	0	0	0	-0.0102953

## Sheet: Figure 2b
Overall optical force map (pN), column: x, row: y, after drift correction
69.7423	72.3782	73.4736	72.5411	70.7096	68.5378	66.673	66.6482	68.5616	69.8842	71.3118	70.656	67.1148	64.1835	61.7774	60.809	60.9316	59.8296	58.5134	56.5674	56.0744	57.1086	57.7303	58.2469	57.9934	57.1959	58.4868	60.747	61.2804	61.0215	57.7911	53.5043
72.5011	73.1569	72.4859	69.4783	69.7057	72.2126	73.1354	74.2943	73.0715	68.2812	66.6238	65.1897	64.1787	65.4967	65.6508	65.2904	63.9552	61.744	59.1863	57.979	58.83	60.1887	60.5224	59.349	57.1664	54.37	52.599	52.3008	52.933	54.3449	54.4752	53.1246
77.0375	81.24	83.7055	82.7716	79.4968	75.7692	71.7856	68.8484	66.3744	62.4776	59.6272	56.4093	55.0689	57.4964	61.5099	67.1667	71.5719	75.1723	76.953	76.6231	75.9891	72.2709	68.2263	65.5665	62.0967	59.4584	58.1849	57.0315	56.9468	56.7475	54.7442	52.6925
64.8014	64.9481	66.8464	65.9558	63.0862	61.4518	57.4112	57.3447	59.487	62.5381	66.7211	68.3846	67.7774	65.9496	64.4064	64.6714	65.2779	65.2111	64.9791	62.6434	60.181	58.6182	56.8498	57.9016	60.5131	63.4059	67.0056	68.0683	66.3911	63.4064	58.328	53.9124
61.8144	59.8826	57.9686	56.7373	57.0719	56.3721	53.5449	51.4019	50.2436	50.0596	51.7302	54.2549	55.1333	57.8533	60.9812	62.0495	63.0873	61.0059	57.3087	54.0409	51.0268	50.9368	50.3955	51.0099	52.6383	53.8852	52.6694	51.2406	50.28	51.3662	52.5133	53.7109
52.6756	51.0776	52.8854	54.028	56.3698	57.7852	57.9332	57.3445	54.8428	50.7475	51.9874	53.4897	54.9142	54.4501	55.602	57.2739	59.0603	61.1114	62.9028	64.046	63.6567	62.3359	59.2622	57.1621	55.5599	55.282	56.7464	57.0517	57.4897	56.2526	52.8637	50.625
51.1941	52.444	53.7597	50.2335	56.7173	68.2625	78.5974	83.3118	90.9851	95.7068	88.5255	89.6358	77.4592	64.4476	53.5302	54.0114	57.4456	60.6397	64.8849	68.1011	69.7948	67.8959	63.4226	59.5299	57.7364	60.1658	62.8813	67.6728	70.8938	70.9518	69.762	62.5756
64.7586	64.1037	57.9622	56.0807	73.6343	90.1194	98.5735	91.5653	86.6859	87.4786	93.4928	92.6895	84.6033	73.2442	60.4621	51.4063	55.1141	57.1739	56.4393	57.3313	56.8066	56.3026	57.2679	55.489	53.54	52.8398	51.9212	50.2699	50.6138	51.7896	53.1402	52.7137
53.4951	50	59.2074	69.998	82.4839	91.9842	89.0875	80.5787	75.6325	74.973	79.8493	84.4508	85.1412	84.2579	77.8146	70.5376	62.3474	55.0883	52.0173	59.1465	62.4514	65.3114	65.5997	66.0177	67.3235	67.7462	67.4376	65.0596	63.8278	62.0564	59.1028	56.0515
58.5555	53.6333	54.6234	66.2064	78.7442	82.317	79.6054	75.2331	71.0011	71.6353	75.7753	78.7705	79.0198	75.6209	65.4312	55.2709	53.3966	61.2233	63.9114	63.2435	62.0689	59.5554	55.6178	53.8692	52.8706	52.2545	53.1144	53.3384	53.0929	52.842	52.3689	52.0608
67.331	61.2395	52.3126	59.5686	73.1954	78.5559	77.6581	73.9531	70.6959	70.7633	73.6971	77.01	79.3666	82.7662	79.0851	68.2311	57.3003	54.6715	61.7845	62.8194	64.6827	64.7202	67.6926	73.0193	75.0516	76.5056	74.4836	72.3055	69.4178	66.7254	63.072	57.3287
53.6631	57.179	62.6283	70.0144	75.7032	75.4274	72.2355	68.764	66.7922	66.5309	67.1557	70.8877	73.095	72.2148	72.7438	64.6381	57.0301	50.7776	53.906	55.7282	56.4981	56.2943	54.7228	52.6615	51.3291	50.6823	50.7646	52.5448	54.9536	58.1672	60.38	62.367
58.381	50.4232	60.7218	72.6877	82.3116	82.1433	76.1728	71.37	67.1927	66.025	66.5637	70.3621	75.0521	76.9582	74.0473	65.7031	53.3676	57.9143	63.5997	65.8284	66.6713	65.6712	65.2575	62.6144	58.632	54.7816	50.877	52.997	54.7433	56.5426	57.2583	55.8982
56.9152	53.6449	51.2323	62.0094	73.6143	75.6411	71.8513	66.6949	62.8146	63.3343	65.991	68.7846	71.374	70.3415	60.6728	50.9065	58.6578	63.0576	62.5362	60.9784	61.7255	63.3182	65.558	66.3924	65.9719	65.657	64.6242	63.0405	59.292	53.8735	50.6014	53.906
50.7129	59.0319	67.5769	72.9068	70.4047	68.3183	65.0099	61.5654	61.8005	62.3602	65.3066	67.8357	66.5477	67.1912	60.4463	54.3113	50.6017	52.8089	52.4102	52.5761	52.5608	52.1138	52.7572	52.3593	52.3232	53.54	54.4417	55.6408	54.5851	53.253	52.614	51.7415
51.4861	53.4198	59.9388	66.0305	72.0354	73.1161	70.3397	66.1036	63.6746	63.0632	64.1759	67.0503	69.6058	69.9096	67.7317	63.2763	55.9205	50.6126	54.4911	56.5459	56.2962	53.8463	52.1611	52.0781	53.0823	54.538	54.4923	52.3796	50.578	50.0666	52.6027	58.6228
69.1295	61.0489	51.7954	65.498	76.7351	78.9177	75.152	70.7384	67.4281	66.4592	68.395	71.2477	73.6577	74.7737	67.2731	59.659	50.265	62.0979	69.0595	70.0516	68.0278	63.1814	58.218	56.4234	55.9223	56.962	59.1184	60.7959	62.4544	63.5329	61.2102	58.161
66.7757	58.6302	53.1851	64.9237	75.466	82.9046	83.9454	77.2576	70.3064	69.1527	70.7264	72.4501	75.8994	74.2609	67.1691	56.9487	52.6128	61.1986	68.3937	71.9222	71.0292	70.9418	69.5991	68.4185	70.317	70.3515	68.6359	66.1058	60.6496	55.281	52.6084	52.8596
66.985	61.8621	51.1587	64.1083	79.6279	87.3443	84.7799	78.509	73.5856	74.3301	79.4183	81.8374	83.347	72.8311	58.2009	54.164	61.1821	62.9307	61.1307	59.0394	57.719	56.7818	58.5204	61.4522	64.2726	64.5013	61.8497	57.9721	56.4842	59.5229	62.0254	63.9831
63.6459	59.2524	50.0653	63.8541	75.4308	83.3965	90.9765	91.2857	84.5975	83.8199	87.9228	94.536	91.7804	82.6874	70.5479	58.7514	54.264	51.5325	51.06	52.9786	56.7402	58.8204	57.556	56.3873	55.624	56.1852	58.4154	59.1323	57.6309	53.588	50.2676	52.1204
66.7249	70.3534	70.7084	61.171	54.6662	72.0547	87.22	88.884	88.7595	89.4893	86.1193	83.7608	71.7343	57.04	54.9718	60.2608	59.9203	59.7406	59.9512	61.9928	64.9544	66.5073	66.9334	66.2703	65.6917	64.8457	63.5157	60.8026	56.7033	52.9717	50.8325	52.331
53.8568	56.705	59.3529	60.8771	59.9429	58.0137	55.1569	53.3299	54.853	58.8189	62.8355	65.5178	66.1884	64.64	63.8582	62.5531	61.7159	60.3063	58.9275	58.0277	55.9718	54.7143	52.3037	50.7694	51.0678	51.8837	51.6128	50.3266	53.6114	57.0832	57.2326	54.751
61.559	65.2729	63.9643	57.9754	51.1673	58.4264	61.2184	59.7923	56.1459	52.9964	50.992	50.4317	52.0974	55.9599	59.097	63.8216	66.4088	65.6567	65.3195	59.1794	53.0382	52.3044	57.0195	57.3265	55.9821	51.3126	53.4232	57.3516	59.3878	56.4855	52.9595	50.3772
56.4547	53.6778	51.3832	50.0176	50.1744	50.7015	52.371	54.713	56.9932	57.4073	56.7413	53.6905	50.7285	54.4918	57.6487	58.5844	56.6096	53.9246	52.0459	51.186	53.0873	53.9253	52.5444	50.1283	53.1895	53.6155	52.0423	50.5124	50.2755	50.3197	50.5145	54.4534
63.9988	62.1647	61.1204	60.955	62.9819	64.6594	63.0014	60.9193	57.8735	55.0716	55.5293	56.8918	57.3752	57.9042	56.9348	56.8176	58.7436	62.1956	65.7565	68.2417	70.5615	71.4618	71.6402	70.6388	66.2544	62.2349	57.9672	55.8424	56.9517	56.9231	58.6744	60.8178
59.4899	62.5183	64.1209	65.6098	66.8863	65.5885	64.9615	62.2562	59.3137	58.4025	57.1648	58.7397	60.1299	61.1354	61.8821	61.4292	61.4043	60.9616	60.3043	59.2833	57.5316	55.331	53.6574	55.5094	58.6601	64.3672	68.5732	69.4915	68.2262	65.0912	61.7848	60.2306
65.8045	67.8866	65.6212	61.5	60.2515	64.45	69.7492	76.1504	77.9708	72.827	65.1969	56.4346	50.526	50.3941	50.6327	53.9671	57.1512	60.0562	64.2961	66.4523	67.2246	67.2278	64.4987	62.3488	61.2432	60.3971	63.3801	68.6809	73.3563	77.9347	78.3453	74.1257

## Sheet: Figure 2c
Overall phase map (pN), column: x, row: y, after drift correction
9.70568	11.427	11.9732	10.7316	8.58729	6.87445	5.79132	5.91427	7.34562	8.42435	9.4122	9.37007	7.27993	5.59692	4.12787	3.4738	3.43652	3.04317	2.67329	1.96301	1.7004	1.93919	2.02536	2.18636	2.11121	1.84668	2.10211	2.58012	2.5606	2.4347	1.62009	0.652897
9.93744	10.092	9.49372	7.97772	7.91249	8.73494	8.69627	8.81884	8.02188	6.1383	5.4664	5.04312	4.71914	5.22515	5.54542	5.68777	5.40989	4.54867	3.41821	2.85027	3.03308	3.53782	3.52569	2.89325	1.95672	1.00099	0.547291	0.454922	0.565021	0.832342	0.783205	0.487039
9.76781	11.3474	12.7582	12.8797	11.5087	9.75123	7.88808	6.58645	5.9496	4.8015	3.93212	2.79683	2.24887	3.21903	4.75184	6.85405	8.34537	9.83865	10.599	10.3147	10.069	8.48605	6.60986	5.1957	3.61279	2.37262	1.7461	1.34891	1.19192	1.167	0.828341	0.47269
5.8441	6.18646	7.94891	8.21721	6.80538	5.76306	3.48703	3.24043	4.29612	5.79275	7.60569	8.06993	7.00294	5.51403	4.49108	4.23061	4.22042	3.93788	3.61714	2.84711	2.16394	1.70635	1.27434	1.32958	1.75301	2.34068	3.2623	3.76907	3.53538	3.05184	1.99407	0.982394
5.14882	4.14578	3.22945	2.76243	2.94518	2.60047	1.44025	0.560222	0.097773	0.0246688	0.699848	1.62419	1.83432	2.6829	3.79764	4.30991	4.75374	3.96847	2.59046	1.40876	0.359532	0.30428	0.113576	0.255242	0.586923	0.828837	0.559649	0.249758	0.0563613	0.283542	0.504656	0.7283
1.32078	0.524244	1.3547	1.77756	2.65851	3.12776	2.96923	2.71093	1.83255	0.293872	0.852511	1.53572	2.12785	1.81458	1.99597	2.28579	2.64894	3.23514	4.05776	4.83953	5.04081	4.82995	3.59166	2.71593	1.95773	1.68062	1.93552	1.72433	1.6914	1.37798	0.664071	0.15553
0.630104	1.27096	1.82986	0.110324	3.40975	10.7744	22.4565	30.6872	34.3535	36.6935	34.5778	23.7909	11.4325	4.82733	0.985157	0.979869	1.94798	3.26465	5.38948	7.47097	8.34413	7.33369	5.05459	3.15954	2.20256	2.63683	3.26854	4.95578	6.80141	7.55228	7.55495	4.54897
6.153	6.01025	3.53428	2.81413	11.8806	21.9243	17.4526	3.73272	0.694406	4.13571	14.1579	19.8805	15.8517	9.05327	3.28893	0.382235	1.28608	1.80769	1.75024	2.31781	2.36506	2.40657	2.83074	1.95126	1.15655	0.834042	0.540384	0.0785427	0.177132	0.478235	0.692048	0.432114
1.02651	0	3.46305	8.61651	14.859	16.6722	6.84074	0.34924	0.0357523	2.45946	7.18138	13.2688	17.3821	15.2795	9.17248	5.59744	3.13771	1.53868	0.722504	3.64562	5.26409	6.45596	6.29738	6.107	6.49973	6.71932	6.8334	5.79507	4.95397	3.85323	2.4843	1.50196
3.28441	1.50654	2.08642	7.68134	13.8037	11.548	6.2653	2.51943	0.784188	1.20969	3.18297	6.57531	9.5494	8.23101	4.137	1.25669	0.750765	2.66154	3.57005	3.40862	3.02899	2.23421	1.24391	0.846673	0.647164	0.532048	0.731781	0.753484	0.646408	0.541386	0.426242	0.363197
6.14076	4.17703	0.903904	3.94929	9.52111	8.43529	4.23726	1.01265	0.552347	1.10743	1.41614	1.03085	1.21743	4.66205	7.06042	5.06984	2.27232	1.4991	3.83334	4.18362	4.85924	4.93052	6.20106	8.24161	8.80069	9.11699	8.01627	6.75039	5.54009	4.52953	3.24609	1.63512
1.56104	3.18502	5.57858	8.56284	8.59113	5.35439	1.87028	0.725418	1.95265	2.98793	3.89647	4.86244	3.96258	0.154284	4.29882	4.01665	2.23931	0.263362	1.34307	2.0502	2.28432	2.16136	1.54519	0.824286	0.407503	0.210349	0.22455	0.72979	1.34702	1.99193	2.25648	2.2016
2.88472	0.150635	4.03879	9.48942	13.3945	7.64722	1.80104	1.46717	2.56111	3.18141	4.16124	6.00996	6.70077	4.1869	2.61772	4.00622	0.986619	2.46439	4.11738	4.57386	4.5581	4.01382	3.9289	3.39902	2.50276	1.51797	0.297025	1.0084	1.54405	1.89614	1.59205	0.964685
2.62864	1.41548	0.50693	5.27155	9.44172	6.78191	1.6683	1.13038	1.78294	2.43372	2.90339	1.66965	2.77032	6.60721	3.98973	0.327392	2.93037	4.10175	3.81948	3.39225	3.65532	4.07852	4.71586	4.96286	4.86627	4.91083	4.72419	4.06682	2.73469	0.99697	0.116906	0.512498
0.24028	2.54819	3.81411	2.75483	0.441512	1.17353	1.66526	1.71301	2.30648	2.79452	3.40316	2.57332	0.296362	3.40148	2.57821	1.13816	0.172173	0.806553	0.755106	0.866199	0.905285	0.765357	0.983333	0.809035	0.727569	1.03713	1.27324	1.59353	1.27563	0.817235	0.598427	0.372661
0.473381	1.10676	3.33133	5.53825	7.36001	5.56439	2.54148	0.200485	1.00337	1.69693	2.80108	3.75984	3.82945	2.19106	1.56789	2.52725	1.42213	0.174107	1.33641	2.03281	1.92359	1.05258	0.502523	0.404786	0.541965	0.817765	0.898432	0.523498	0.129261	0.0146336	0.52537	1.61235
7.88459	4.80654	0.828896	7.25554	10.5498	7.16635	1.7546	1.37133	2.44981	3.60379	5.12445	6.63143	7.05128	4.35944	0.25345	1.492	0.0666061	3.42654	5.99621	6.31073	5.17428	3.35791	1.75317	1.21929	1.10659	1.37565	1.93449	2.368	2.93118	3.2593	2.62256	1.92386
6.73407	3.61552	1.53492	8.35642	16.5086	18.4061	11.1583	3.61584	0.636999	1.91811	1.8136	0.291031	4.89527	7.53125	5.12146	1.83356	0.638895	2.67283	4.88559	6.31076	6.03063	5.78246	5.07875	4.3937	4.80247	4.83404	4.40033	3.81115	2.28168	0.86374	0.258471	0.132113
5.51896	4.41932	0.504174	6.96901	15.2583	15.4428	8.20781	3.36141	1.26177	0.00424584	0.68124	1.26754	6.59808	5.53063	2.05614	1.11168	2.97842	3.52901	3.03775	2.34466	1.87378	1.59265	2.08779	2.96191	3.85292	3.95406	3.0558	1.84967	1.22296	1.64832	2.08644	2.96471
4.89039	3.37997	0.0261041	6.68557	15.4088	23.9537	28.0231	15.5045	6.29109	5.39	10.0728	21.6609	21.5309	13.373	6.81485	2.66005	1.33539	0.521395	0.384283	1.05538	2.2124	2.73916	2.18435	1.82394	1.58946	1.71091	2.3133	2.4211	1.88915	0.808434	0.0515169	0.382974
5.59019	7.70418	8.65691	4.69256	1.99425	10.771	24.1594	35.8441	35.6822	35.8872	34.34	23.372	11.2857	3.10678	1.98507	3.72943	3.46772	3.13274	2.92388	3.32768	3.91437	4.25072	4.11489	3.59206	3.1841	2.84197	2.48884	1.95991	1.12238	0.392056	0.0737436	0.130707
0.914613	1.5038	2.04906	2.3418	2.23384	1.89631	1.29231	0.879078	1.28722	2.22998	3.07663	3.6283	3.83899	3.58544	3.38167	3.02652	2.77835	2.40317	2.06216	1.83053	1.31997	1.0463	0.4702	0.137923	0.157404	0.22599	0.217901	0.0522409	0.735681	1.52778	1.33968	0.686141
6.95016	9.09149	7.80337	4.01714	0.547667	3.71766	4.63274	3.83739	2.33479	1.10463	0.36956	0.163719	0.743405	2.02632	2.8674	4.36973	5.6057	5.5475	5.67393	3.32365	1.00622	0.733192	2.17737	2.35023	2.08554	0.473747	1.20655	2.446	2.75834	1.55537	0.550182	0.0397632
2.38621	1.41652	0.521683	0.00618832	0.0562599	0.193261	0.557729	0.954475	1.26782	1.28315	1.28235	0.745922	0.163665	1.10292	2.02302	2.49833	1.96603	1.14886	0.560382	0.290921	0.685212	0.839966	0.556766	0.0296621	0.809709	0.983172	0.563912	0.139276	0.0677167	0.0666418	0.100974	0.908979
5.98441	5.28237	4.95982	5.00009	6.01955	6.70727	5.77258	4.66426	3.26121	2.08405	2.23461	2.69997	2.93295	3.31941	3.17216	3.37146	4.35716	5.81303	6.98876	7.51455	8.13474	8.39571	8.52461	8.19583	6.3012	4.44974	2.74881	1.88316	2.11635	1.95746	2.12992	2.33186
4.18476	5.39516	6.05885	6.82741	7.56175	7.32403	7.2467	6.11581	4.6017	3.88019	3.15463	3.76761	4.41357	5.00517	5.41927	5.24465	5.21537	4.92214	4.73078	4.19867	3.34148	2.29877	1.48306	2.15586	3.29091	5.31298	6.88758	7.15186	6.69597	5.50771	3.98741	3.36049
9.29152	10.4766	9.06555	6.56356	5.65667	7.75652	10.2018	13.2888	14.1826	11.4671	7.74638	3.28857	0.272281	0.207602	0.335753	2.16165	3.78638	5.0855	6.74717	7.14237	7.1014	6.76882	5.46149	4.61057	4.31493	4.10157	5.29814	7.68703	9.66103	11.7848	12.229	9.9139

## Sheet: Figure 2d
Photothermal force map, column: x, row: y, after drift correction
108.073	110.282	110.217	106.267	99.1458	94.1428	91.5048	92.3885	96.9757	100.185	102.265	103.655	100.38	96.8457	91.8557	88.6329	87.8662	87.3464	87.8273	86.1899	84.1627	83.409	82.2784	82.6033	82.4994	81.7197	80.797	80.0173	78.6918	78.0811	76.7946	74.6894
102.265	101.589	100.016	98.561	97.6384	96.6898	94.7145	93.2591	91.5438	90.2183	89.4516	89.8025	89.8934	90.3743	92.2845	94.2727	96.053	96.014	94.2857	92.6094	91.076	91.4918	90.1403	87.3334	83.435	78.8998	77.0545	75.794	75.3002	75.1962	73.6108	71.8176
93.0642	93.2851	95.0134	96.6638	96.3389	95.0004	93.1552	91.7387	93.2981	95.7281	98.4311	101.654	102.498	100.848	98.9379	97.3785	95.9621	96.4169	96.6898	96.027	96.027	95.2993	93.2201	89.9974	86.1639	81.1219	77.3274	75.2222	73.286	73.4159	73.5719	73.6628
96.8717	99.0548	105.773	110.789	111.374	109.425	105.617	102.213	103.564	104.63	103.798	101.953	96.7677	91.3229	87.5804	85.0593	83.7728	81.9536	80.1603	78.5099	77.2494	75.82	74.6634	72.9741	72.8312	73.5719	75.2222	76.8596	77.5613	78.7568	79.9524	81.1479
101.589	99.7046	98.0672	98.613	99.3537	98.3921	98.1842	97.4175	97.6124	99.0938	97.9763	95.3773	92.6224	90.8681	91.3359	92.6614	93.2851	92.9862	92.2975	91.6478	91.8167	89.0098	84.9294	81.3168	78.237	77.3274	76.9635	76.1448	76.1448	76.7556	76.0929	75.651
108.307	107.476	105.5	102.226	99.4577	97.6644	94.5326	93.9478	95.0004	96.6768	100.796	102.083	101.264	98.3531	92.5054	87.8532	85.4882	85.3582	87.8792	91.1929	93.9478	96.4948	96.066	95.0914	92.0376	88.2821	84.9034	80.4721	78.5749	78.0291	79.1857	80.914
112.258	111.374	107.502	105.851	109.932	119.392	139.859	163.626	180	175.439	149.761	120.548	99.3407	90.0364	84.0717	80.4462	82.2395	87.0476	93.1552	98.9249	99.9385	98.587	94.7925	89.7505	84.6695	82.0055	81.4208	84.2147	89.0878	92.9732	95.4423	93.1162
99.4057	100.471	102.524	104.721	109.36	114.428	92.8433	65.9569	60.2391	67.7242	89.0878	105.058	104.175	96.2609	87.8662	83.305	81.1869	81.2388	83.305	88.0612	91.5178	95.3903	96.2609	92.4145	89.2177	85.6311	84.3056	85.3452	85.0853	82.8242	78.0291	72.1294
85.6311	88.3081	94.7405	101.017	104.097	97.1316	73.6108	57.952	58.7057	66.6976	80.0693	95.7671	108.424	102.771	89.5556	83.383	81.4598	86.5668	92.7133	97.3005	100.081	99.9515	97.8853	95.3253	94.6366	95.0264	96.5338	95.7281	92.7263	88.438	83.422	80.849
95.6242	99.1458	103.382	106.02	106.748	92.6224	77.1585	66.8145	61.6685	63.15	68.8807	78.8478	89.4776	88.6199	82.9152	79.8484	78.0941	79.7184	81.7197	81.7976	81.1349	79.3806	78.1331	77.8732	78.5359	79.6015	79.4975	78.5619	76.8986	75.0923	74.0787	73.7278
92.2845	94.2337	96.4169	98.9249	98.665	85.813	71.5706	62.0584	56.7825	54.6773	54.1575	55.8858	61.9934	70.57	80.2902	83.9678	87.5284	88.581	89.0618	89.1787	89.6855	90.1273	91.8557	92.7003	91.9466	91.128	89.2957	86.5927	84.7345	83.2011	80.862	78.302
100.471	102.498	102.278	100.666	90.0494	77.0545	65.476	55.8468	49.3754	43.4627	38.9145	38.3427	44.3334	59.3295	74.9493	83.5779	88.3211	90.5432	91.115	92.6873	91.9726	91.063	89.2697	87.3594	87.0216	87.2035	85.6311	84.8904	83.318	80.4072	77.7302	73.8967
91.1539	92.4664	94.8055	99.5616	99.1328	79.7964	64.2025	53.4298	46.4385	41.7474	36.4585	31.8323	34.7691	45.8538	67.5942	81.5637	85.5531	87.5414	86.6057	85.1243	83.474	81.6677	81.8106	83.0581	85.2283	88.2041	90.5432	90.2963	89.0878	85.2153	77.9251	72.5323
95.1954	96.131	98.769	101.953	97.4435	82.5383	64.8263	53.5078	47.3352	43.2938	43.3847	51.7404	69.4265	89.0098	94.4806	93.0512	90.5172	87.8402	86.8137	87.2815	87.5804	86.9826	86.6447	86.6057	86.8137	87.7883	88.8149	87.5933	85.6961	81.7976	75.4691	69.5694
90.3613	84.3966	77.6912	68.5948	60.447	53.8066	49.8432	46.5165	42.0463	39.0185	39.3953	46.8674	60.1611	75.807	80.7061	82.4864	84.8254	84.9294	87.7493	90.2703	92.1935	93.1552	92.5444	91.011	87.7363	85.5531	84.8774	84.4356	83.9808	81.1609	78.8868	77.3924
88.3211	88.8798	90.1533	91.2969	90.0234	80.0823	69.0107	59.7453	53.0399	48.1669	41.8383	39.5772	42.0593	49.9212	65.8399	75.0793	80.0303	84.6175	86.047	87.4504	86.9046	83.5	79.2506	75.5081	73.6888	74.1047	76.0149	77.9901	78.354	77.9771	76.1968	74.7544
98.8599	101.498	104.591	105.344	96.8457	80.81	64.2805	53.6377	47.2052	39.7332	33.5996	30	31.5204	43.9175	59.9142	71.6876	81.1739	84.5136	87.8922	87.9052	84.9164	81.5247	77.3274	75.0273	74.7414	75.781	77.2104	77.9251	79.5365	80.0953	79.3936	79.5755
97.6254	99.6396	106.943	115.974	125.863	115.909	89.4386	69.6994	56.4186	50.7788	51.8574	59.7843	74.9493	87.4374	86.1249	82.4734	80.4721	79.8744	82.6553	85.0074	84.8904	83.7599	81.9796	79.8614	79.6405	79.7574	79.6145	79.6665	77.4183	72.5323	66.7495	62.3703
89.0228	94.3377	101.511	108.346	110.789	99.0159	79.6015	68.3869	62.955	58.8227	57.0554	61.8635	75.807	80.2382	81.1089	82.7982	82.7333	83.422	83.422	82.0055	80.2902	79.4845	80.5241	81.9276	83.1101	83.396	81.8496	79.1986	74.9103	73.4289	73.4679	77.1974
92.7393	93.519	97.4045	107.021	121.185	133.153	129.684	94.6756	74.2606	72.1424	82.6553	107.463	110.828	98.5091	89.7635	86.7357	87.7363	90.7121	93.2071	92.2845	89.3866	87.4504	85.1373	84.7605	84.4486	83.8118	83.6299	82.6033	80.784	78.5229	75.2872	74.1436
90.0494	95.0134	99.5356	99.7696	100.614	107.696	125.954	163.574	187.849	186.822	161.196	130.567	111.283	102.226	97.3785	93.3111	91.7517	88.6589	85.6441	83.9028	82.2524	81.8106	80.3162	78.0681	76.3008	75.1832	74.4815	74.2216	72.8961	69.6344	65.8529	63.163
79.7184	78.419	77.8992	77.5223	78.4579	79.6665	81.0959	82.4864	82.6163	81.3298	79.9783	79.3806	79.7184	80.5111	80.4202	80.1213	79.7184	79.3156	79.0947	78.7958	78.0941	78.185	76.4177	74.0137	71.0379	68.5688	69.9203	72.1944	76.3788	77.5613	74.5855	70.765
120.665	119.99	115.844	109.477	105.461	102.213	98.9509	96.5338	95.1694	93.8959	94.3377	95.0914	92.2975	90.6861	87.9572	88.0612	90.8681	92.2845	94.0908	93.1552	89.7115	88.2821	87.4114	88.568	91.6478	93.0252	92.0766	89.8804	85.6441	79.9913	74.6504	67.2953
94.0128	95.7671	94.8575	91.9596	88.7629	83.6949	79.5235	76.2618	74.2086	73.4419	75.0663	76.2228	78.4579	80.5761	82.5383	85.3452	86.034	85.5272	83.5259	80.5501	78.185	77.3924	77.8732	79.1077	81.4338	83.318	83.7599	83.305	80.6021	76.8466	75.651	76.4177
100.627	101.407	102.771	103.98	104.825	104.11	102.537	100.588	99.0938	98.717	97.9373	96.5208	97.1966	99.7566	104.097	108.411	108.853	106.332	102.485	98.8339	96.9627	96.4559	96.7677	97.1316	96.053	93.3371	91.2449	88.7369	86.7877	84.4616	80.5761	77.5483
102.187	101.03	100.809	101.771	102.979	105.539	107.229	108.931	108.359	104.604	102.109	101.043	101.576	103.174	103.941	104.266	104.084	103.122	104.292	103.499	102.498	101.056	98.0932	96.4689	95.1824	94.0258	94.1428	93.7009	93.7529	93.48	90.5042	89.4126
119.158	118.911	118.3	117.209	115.039	113.31	110.971	109.997	109.867	109.321	110.178	110.334	111.101	112.154	112.609	114.246	112.466	109.711	105.786	101.394	98.8729	96.6508	94.8055	94.4287	95.6112	96.8327	97.0016	98.7819	99.0288	99.9775	101.082	98.717

## Sheet: Figure 2e & Fig. S9h
Optical gradient force map, column: x, row: y, after drift correction
10.0366	10.9512	11.5004	11.8095	12.1223	11.6634	10.8817	10.7339	11.2159	11.4598	11.8996	11.2859	9.83486	8.58661	7.64957	7.33521	7.49504	6.78648	5.84012	4.60444	4.37401	5.16945	5.70494	6.06049	5.88216	5.34924	6.38467	8.16686	8.71984	8.5868	6.17098	2.85145
12.5637	13.0649	12.9922	11.5005	11.7932	13.4777	14.4392	15.4754	15.0496	12.1429	11.1574	10.1465	9.45954	10.2715	10.1054	9.60263	8.54529	7.1953	5.76811	5.12876	5.7969	6.65086	6.99667	6.45576	5.2097	3.369	2.05173	1.84583	2.36798	3.51255	3.69196	2.63756
17.2697	19.8926	20.9473	19.8919	17.9881	16.018	13.8975	12.262	10.4248	7.67611	5.69505	3.61248	2.82004	4.27741	6.75808	10.3127	13.2265	15.3337	16.3539	16.3084	15.92	13.7848	11.6165	10.3708	8.48395	7.08577	6.43876	5.68263	5.75491	5.58053	3.91588	2.21979
8.9573	8.76161	8.89748	7.73858	6.28083	5.68874	3.92421	4.10426	5.19091	6.74532	9.11542	10.3147	10.7744	10.4356	9.91532	10.4408	11.0575	11.2732	11.362	9.79633	8.01709	6.91183	5.57546	6.57203	8.76005	11.0653	13.7433	14.2992	12.8557	10.3546	6.33393	2.92997
6.66557	5.73681	4.73916	3.97484	4.12677	3.77166	2.10464	0.84172	0.145864	0.0348885	1.0304	2.63068	3.299	5.17037	7.18353	7.73961	8.3336	7.03747	4.71819	2.63211	0.66729	0.632501	0.281966	0.75467	2.05137	3.05634	2.10973	0.990825	0.223593	1.08262	2.00868	2.98262
1.35486	0.553383	1.53071	2.2504	3.71129	4.65741	4.96396	4.6336	3.01027	0.45365	1.13489	1.95398	2.78632	2.63553	3.60607	4.98806	6.41139	7.87631	8.84507	9.20646	8.61589	7.50597	5.67054	4.4462	3.60216	3.60143	4.81091	5.32736	5.79825	4.87465	2.19966	0.469516
0.564012	1.17299	1.92984	0.123158	3.30754	7.48811	6.14083	2.62458	6.63163	9.01327	3.94767	15.845	16.0266	9.62027	2.54499	3.03149	5.49761	7.37506	9.49541	10.6302	11.4507	10.5622	8.36802	6.37037	5.53385	7.52899	9.6128	12.717	14.0923	13.3995	12.2071	8.0266
8.60557	8.09347	4.4279	3.26659	11.7537	18.1951	31.1209	37.8326	35.9915	33.3429	29.3348	22.809	18.7515	14.1909	7.17314	1.02405	3.828	5.36622	4.68905	5.01347	4.44157	3.89601	4.43715	3.53779	2.38349	2.00573	1.3808	0.191334	0.436631	1.3114	2.44814	2.28159
2.46859	0	5.74438	11.3815	17.6248	25.312	32.2467	30.2295	25.5968	22.5135	22.6679	21.182	17.7591	18.9785	18.6421	14.9401	9.20966	3.54966	1.29484	5.50083	7.18734	8.85545	9.30232	9.91065	10.8238	11.0268	10.6042	9.26452	8.87382	8.20316	6.61847	4.5495
5.27106	2.12671	2.53697	8.52508	14.9405	20.769	23.3401	22.7137	20.217	20.4256	22.5923	22.1952	19.4704	17.3899	11.2942	4.01419	2.64583	8.56177	10.3413	9.83489	9.03994	7.32121	4.37387	3.02255	2.22346	1.72246	2.38259	2.58491	2.44651	2.30065	1.94268	1.69757
11.1903	7.06248	1.40875	5.61931	13.6742	20.1206	23.4208	22.9404	20.1436	19.6559	22.2809	25.9792	28.1492	28.1042	22.0247	13.1613	5.02798	3.17237	7.95114	8.63577	9.82342	9.78969	11.4915	14.7777	16.2509	17.3886	16.4674	15.5551	13.8777	12.1959	9.82589	5.69356
2.10211	3.99395	7.04968	11.4516	17.112	20.073	20.3653	18.0386	14.8395	13.543	13.2592	16.0253	19.1324	22.0606	18.4449	10.6215	4.7908	0.5142	2.56293	3.67797	4.21381	4.13298	3.17759	1.83719	0.921614	0.471995	0.540004	1.81504	3.60656	6.17529	8.12351	10.1654
5.49626	0.272561	6.68306	13.1982	18.9171	24.4961	24.3718	19.9029	14.6316	12.8436	12.4025	14.3522	18.3513	22.7713	21.4295	11.6968	2.38099	5.44993	9.48236	11.2545	12.1132	11.6574	11.3286	9.21536	6.12928	3.26362	0.579925	1.98856	3.19924	4.64642	5.6662	4.93355
4.2866	2.22941	0.725341	6.73789	14.1725	18.8592	20.183	15.5646	11.0316	10.9006	13.0876	17.115	18.6036	13.7343	6.68312	0.579127	5.72738	8.95581	8.71669	7.58616	8.07015	9.23965	10.8421	11.4295	11.1056	10.7461	9.90003	8.97366	6.55728	2.87656	0.484507	3.39352
0.472586	6.48368	13.7627	20.152	19.9632	17.1448	13.3447	9.85239	9.49401	9.56567	11.9034	15.2624	16.2513	13.7897	7.86805	3.17312	0.429485	2.00237	1.65511	1.70993	1.65556	1.34844	1.77388	1.55026	1.59564	2.50288	3.16851	4.04729	3.30951	2.43575	2.01559	1.36884
1.01275	2.31307	6.60749	10.4923	14.6753	17.5517	17.7982	15.9031	12.6712	11.3663	11.3748	13.2905	15.7763	17.7185	16.1638	10.7491	4.49834	0.43849	3.15465	4.51307	4.37258	2.79376	1.65856	1.67331	2.5403	3.72024	3.59388	1.8561	0.44875	0.0519239	2.07735	7.01049
11.2449	6.24238	0.966505	8.24247	16.1852	21.7513	23.3975	19.367	14.9783	12.8555	13.2706	14.6163	16.6064	20.4143	17.0196	8.167	0.198385	8.67138	13.0633	13.7409	12.8535	9.82344	6.46484	5.20412	4.8157	5.58633	7.1839	8.42788	9.52322	10.2736	8.58765	6.23717
10.0416	5.01464	1.65022	6.56725	8.95739	14.4985	22.7872	23.6418	19.6694	17.2346	18.9128	22.1591	21.0042	16.7296	12.0476	5.11514	1.97388	8.52576	13.5081	15.6115	14.9986	15.1593	14.5204	14.0248	15.5145	15.5175	14.2356	12.2946	8.36791	4.4173	2.34996	2.72747
11.466	7.44281	0.654485	7.13927	14.3696	21.9015	26.5721	25.1476	22.3239	24.3258	28.7371	30.5698	26.7489	17.3004	6.14475	3.05228	8.20364	9.40171	8.09292	6.69477	5.8452	5.18918	6.43261	8.49031	10.4197	10.5472	8.79385	6.12242	5.26125	7.8746	9.939	11.0184
8.75552	5.87241	0.0392393	7.16852	10.022	9.44277	12.9534	25.7812	28.3064	28.4299	27.8501	22.8751	20.2495	19.3144	13.733	6.09138	2.92865	1.01111	0.675694	1.92321	4.5278	6.08128	5.37167	4.56341	4.0345	4.47431	6.10208	6.71117	5.74173	2.77959	0.216092	1.73745
11.1347	12.6492	12.0515	6.47843	2.67194	11.2836	13.0606	3.03993	3.07736	3.60202	1.77927	10.3888	10.4486	3.93319	2.98675	6.53141	6.45255	6.60784	7.02732	8.66512	11.04	12.2566	12.8185	12.6782	12.5076	12.0037	11.0269	8.84274	5.58088	2.57962	0.758794	2.20029
2.94218	5.20125	7.30383	8.53526	7.70905	6.11742	3.86463	2.45082	3.56583	6.58896	9.75892	11.8895	12.3494	11.0545	10.4765	9.52659	8.93755	7.90316	6.86531	6.19715	4.65182	3.66796	1.83347	0.631525	0.910423	1.65775	1.39488	0.274403	2.87571	5.55546	5.89292	4.06483
4.60883	6.18138	6.16089	3.95824	0.619655	4.70871	6.58562	5.95495	3.8111	1.89181	0.622395	0.26802	1.35401	3.93361	6.22965	9.45183	10.8031	10.1092	9.64553	5.85575	2.03202	1.57117	4.84213	4.97623	3.8966	0.838855	2.21663	4.90561	6.62947	4.93009	2.4093	0.337439
4.06852	2.26131	0.861555	0.0114212	0.118154	0.508217	1.81331	3.75856	5.72539	6.12418	5.45893	2.94457	0.564813	3.38887	5.62564	6.08605	4.64357	2.77578	1.48553	0.895118	2.40211	3.08533	1.98761	0.0986791	2.37978	2.63237	1.47836	0.373134	0.207785	0.25303	0.413519	3.54442
8.01435	6.88233	6.16055	5.9549	6.96231	7.95215	7.22886	6.25501	4.61226	2.98753	3.2947	4.19187	4.44229	4.58481	3.76261	3.44612	4.38645	6.38257	8.76776	10.7271	12.4268	13.0661	13.1156	12.443	9.95317	7.78512	5.2184	3.95921	4.83533	4.9656	6.54446	8.4859
5.30516	7.12317	8.06204	8.78237	9.32453	8.26447	7.71477	6.14042	4.71201	4.52233	4.01016	4.97206	5.71634	6.1302	6.46286	6.18454	6.18892	6.03943	5.57356	5.08464	4.19016	3.03226	2.17432	3.35352	5.36918	9.05423	11.6856	12.3397	11.5302	9.58346	7.79743	6.87007
6.51295	7.41001	6.55563	4.93643	4.59485	6.69352	9.54743	12.8616	13.7882	11.3598	7.4505	3.146	0.253675	0.186497	0.296899	1.80543	3.36486	4.97074	7.54895	9.30994	10.1232	10.459	9.03723	7.73825	6.92826	6.29549	8.08199	10.9938	13.6952	16.1499	16.1163	14.2118

## Sheet: Figure 2f
Position (nm)	Optical force (pN)	Optical force (pN)
	Optical gradient force	Photothermal force
0	7.34562	11.2859
6.53846	8.02188	10.1465
13.0769	5.9496	3.61248
19.6154	4.29612	10.3147
26.1538	0.09777	2.63068
32.6923	1.83255	1.95398
39.2308	34.3535	15.845
45.7692	0.69441	22.809
52.3077	0.03575	21.182
58.8462	0.78419	22.1952
65.3846	0.55235	25.9792
71.9231	1.95265	16.0253
78.4615	2.56111	14.3522
85	1.78294	17.115
91.5385	2.30648	15.2624
98.0769	1.00337	13.2905
104.615	2.44981	14.6163
111.154	0.637	22.1591
117.692	1.26177	30.5698
124.231	6.29109	22.8751
130.769	35.6822	10.3888
137.308	1.28722	11.8895
143.846	2.33479	0.26802
150.385	1.26782	2.94457
156.923	3.26121	4.19187
163.462	4.6017	4.97206
170	14.1826	3.146

## Sheet: Figure 2i
Position (nm)	Optical force (pN)	Position (nm)	Optical force (pN)
	Optical gradient force		Photothermal force
0	0.03429	-10	0
0.54662	0.00489	-9.58432	0.04016
1.09325	0.0082	-9.16865	0.04016
1.63987	0.0082	-8.75297	0.04016
2.1865	0.01145	-8.33729	0.04134
2.73312	0.02075	-7.92162	0.04134
3.27974	0.02075	-7.50594	0.04134
3.82637	0.02075	-7.09026	0.04252
4.37299	0.02195	-6.67458	0.04252
4.91961	0.02318	-6.25891	0.0437
5.46624	0.02318	-5.84323	0.0437
6.01286	0.02445	-5.42755	0.0437
6.55949	0.02576	-5.01188	0.04488
7.10611	0.02576	-4.5962	0.04488
7.65273	0.02847	-4.18052	0.04606
8.19936	0.02847	-3.76485	0.04606
8.74598	0.02987	-3.34917	0.04724
9.2926	0.03131	-2.93349	0.04724
9.83923	0.03279	-2.51781	0.04843
10.3858	0.03279	-2.10214	0.04843
10.9325	0.03429	-1.68646	0.04961
11.4791	0.03583	-1.27078	0.04961
12.0257	0.03741	-0.85511	0.05079
12.5724	0.03902	-0.43943	0.05079
13.119	0.03902	-0.02375	0.05197
13.6656	0.04066	0.39192	0.05197
14.2122	0.04405	0.8076	0.05315
14.7588	0.04579	1.22328	0.05433
15.3055	0.04757	1.63895	0.05551
15.8521	0.05123	2.05463	0.05551
16.3987	0.05311	2.47031	0.05669
16.9453	0.05502	2.88599	0.05787
17.492	0.05895	3.30166	0.05787
18.0386	0.06302	3.71734	0.05906
18.5852	0.06722	4.13302	0.05906
19.1318	0.07155	4.54869	0.06024
19.6785	0.07602	4.96437	0.06142
20.2251	0.08063	5.38005	0.0626
20.7717	0.08537	5.79572	0.0626
21.3183	0.09025	6.2114	0.06378
21.865	0.09782	6.62708	0.06496
22.4116	0.10569	7.04276	0.06614
22.9582	0.11667	7.45843	0.06732
23.5048	0.12525	7.87411	0.0685
24.0514	0.13717	8.28979	0.06969
24.5981	0.14964	8.70546	0.07087
25.1447	0.16264	9.12114	0.07205
25.6913	0.17619	9.53682	0.07323
26.2379	0.19028	9.95249	0.07441
26.7846	0.20491	10.3682	0.07441
27.3312	0.22009	10.7838	0.07559
27.8778	0.23182	11.1995	0.07677
28.4244	0.24795	11.6152	0.07795
28.9711	0.27746	12.0309	0.07913
29.5177	0.31323	12.4466	0.08031
30.0643	0.35117	12.8622	0.0815
30.6109	0.40163	13.2779	0.08268
31.1576	0.45549	13.6936	0.08504
31.7042	0.50685	14.1093	0.08622
32.2508	0.56714	14.5249	0.0874
32.7974	0.63737	14.9406	0.08858
33.3441	0.7117	15.3563	0.09094
33.8907	0.79012	15.772	0.09213
34.4373	0.86498	16.1877	0.09449
34.9839	1	16.6033	0.09685
35.5305	0.35606	17.019	0.09803
36.0772	0.00332	17.4347	0.10039
36.6238	0.00434	17.8504	0.10276
37.1704	0.00434	18.266	0.10512
37.717	0.00434	18.6817	0.10748
38.2637	0.00489	19.0974	0.10984
38.8103	0.00489	19.5131	0.11102
39.3569	0.00489	19.9287	0.11339
39.9035	0.00549	20.3444	0.11575
40.4502	0.00549	20.7601	0.11811
40.9968	0.00549	21.1758	0.11929
41.5434	0.00549	21.5914	0.12283
42.09	0.00611	22.0071	0.1252
42.6367	0.00611	22.4228	0.12874
43.1833	0.00611	22.8385	0.1311
43.7299	0.00677	23.2542	0.13465
44.2765	0.00677	23.6698	0.13819
44.8231	0.00677	24.0855	0.14291
45.3698	0.00747	24.5012	0.14646
45.9164	0.00747	24.9169	0.14882
46.463	0.0082	25.3325	0.15236
47.0097	0.0082	25.7482	0.15591
47.5563	0.0082	26.1639	0.16063
48.1029	0.00896	26.5796	0.16417
48.6495	0.00896	26.9952	0.1689
49.1961	0.00975	27.4109	0.17362
49.7428	0.00975	27.8266	0.17717
50.2894	0.01058	28.2423	0.18189
50.836	0.01058	28.658	0.18661
51.3826	0.01145	29.0736	0.19134
51.9293	0.01145	29.4893	0.19843
52.4759	0.01145	29.905	0.20433
53.0225	0.01235	30.3207	0.21142
53.5691	0.01235	30.7363	0.21732
54.1158	0.01328	31.152	0.22441
54.6624	0.01328	31.5677	0.23031
55.209	0.01424	31.9834	0.2374
55.7556	0.01424	32.3991	0.24685
56.3023	0.01524	32.8147	0.2563
56.8489	0.01524	33.2304	0.26575
57.3955	0.01627	33.6461	0.27402
57.9421	0.01627	34.0618	0.28346
58.4888	0.01734	34.4774	0.29291
59.0354	0.01734	34.8931	0.3
59.582	0.01844	35.3088	0.6
60.1286	0.01844	35.7245	0.6
60.6752	0.01958	36.1401	0.6
61.2219	0.01958	36.5558	0.6
61.7685	0.01958	36.9715	0.6
62.3151	0.02075	37.3872	0.6
62.8617	0.02075	37.8028	0.6
63.4084	0.02075	38.2185	0.6
63.955	0.02195	38.6342	0.6
64.5016	0.02195	39.0499	0.6
65.0482	0.02195	39.4656	0.6
65.5949	0.02318	39.8812	0.6
66.1415	0.02318	40.2969	0.6
66.6881	0.02318	40.7126	0.6
67.2347	0.02445	41.1283	0.6
67.7814	0.02445	41.5439	0.6
68.328	0.02445	41.9596	0.6
68.8746	0.02445	42.3753	0.6
69.4212	0.02576	42.791	0.6
69.9678	0.02576	43.2067	0.6
70.5145	0.02576	43.6223	0.6
71.0611	0.0271	44.038	0.6
71.6077	0.0271	44.4537	0.6
72.1543	0.0271	44.8694	0.6
72.701	0.0271	45.285	0.6
73.2476	0.0271	45.7007	0.6
73.7942	0.0271	46.1164	0.6
74.3408	0.0271	46.5321	0.6
74.8875	0.0271	46.9477	0.6
75.4341	0.0271	47.3634	0.6
75.9807	0.0271	47.7791	0.6
76.5273	0.0271	48.1948	0.6
77.0739	0.0271	48.6105	0.59764
77.6206	0.0271	49.0261	0.59764
78.1672	0.02847	49.4418	0.59764
78.7138	0.02847	49.8575	0.59764
79.2605	0.02847	50.2732	0.59764
79.8071	0.02847	50.6888	0.59764
80.3537	0.02847	51.1045	0.59764
80.9003	0.02847	51.5202	0.59764
81.447	0.02847	51.9359	0.59764
81.9936	0.02847	52.3515	0.59764
82.5402	0.0271	52.7672	0.59764
83.0868	0.0271	53.1829	0.59764
83.6334	0.0271	53.5986	0.59528
84.1801	0.0271	54.0142	0.59528
84.7267	0.0271	54.4299	0.59528
85.2733	0.0271	54.8456	0.59528
85.8199	0.0271	55.2613	0.59528
86.3666	0.0271	55.677	0.59528
86.9132	0.0271	56.0926	0.59528
87.4598	0.02576	56.5083	0.59528
88.0064	0.02576	56.924	0.59528
88.553	0.02576	57.3397	0.59291
89.0997	0.02576	57.7553	0.59291
89.6463	0.02576	58.171	0.59291
90.1929	0.02576	58.5867	0.59291
90.7395	0.02445	59.0024	0.59291
91.2862	0.02445	59.4181	0.59291
91.8328	0.02445	59.8337	0.59291
92.3794	0.02445	60.2494	0.59291
92.9261	0.02318	60.6651	0.59055
93.4727	0.02318	61.0808	0.59055
94.0193	0.02318	61.4964	0.59055
94.5659	0.02195	61.9121	0.59055
95.1125	0.02195	62.3278	0.59055
95.6592	0.02195	62.7435	0.59055
96.2058	0.02075	63.1591	0.59055
96.7524	0.02075	63.5748	0.58819
97.299	0.01958	63.9905	0.58819
97.8457	0.01958	64.4062	0.58819
98.3923	0.01958	64.8218	0.58819
98.9389	0.01844	65.2375	0.58819
99.4855	0.01844	65.6532	0.58819
100.032	0.01734	66.0689	0.58819
100.579	0.01734	66.4846	0.58583
101.125	0.01734	66.9002	0.58583
101.672	0.01627	67.3159	0.58583
102.219	0.01627	67.7316	0.58583
102.765	0.01524	68.1473	0.58583
103.312	0.01524	68.563	0.58583
103.859	0.01424	68.9786	0.58583
104.405	0.01424	69.3943	0.58583
104.952	0.01328	69.81	0.58346
105.498	0.01328	70.2257	0.58346
106.045	0.01328	70.6413	0.58346
106.592	0.01235	71.057	0.58346
107.138	0.01145	71.4727	0.58346
107.685	0.01145	71.8884	0.58346
108.232	0.01058	72.304	0.58346
108.778	0.01058	72.7197	0.58346
109.325	0.01058	73.1354	0.5811
109.871	0.00975	73.5511	0.5811
110.418	0.00896	73.9668	0.5811
110.965	0.00896	74.3824	0.5811
111.511	0.00896	74.7981	0.5811
112.058	0.0082	75.2138	0.5811
112.605	0.0082	75.6295	0.5811
113.151	0.00747	76.0451	0.5811
113.698	0.00747	76.4608	0.5811
114.244	0.00747	76.8765	0.5811
114.791	0.00677	77.2922	0.5811
115.338	0.00677	77.7078	0.5811
115.884	0.00677	78.1235	0.5811
116.431	0.00611	78.5392	0.5811
116.977	0.00611	78.9549	0.5811
117.524	0.00611	79.3705	0.5811
118.071	0.00549	79.7862	0.5811
118.617	0.00549	80.2019	0.5811
119.164	0.00549	80.6176	0.5811
119.711	0.00489	81.0332	0.5811
120.257	0.00489	81.4489	0.5811
120.804	0.00489	81.8646	0.5811
121.35	0.00434	82.2803	0.5811
121.897	0.00434	82.696	0.5811
122.444	0.00434	83.1116	0.5811
122.99	0.00205	83.5273	0.5811
123.537	0.03583	83.943	0.5811
124.084	0.77556	84.3587	0.5811
124.63	0.95927	84.7743	0.5811
125.177	0.84216	85.19	0.5811
125.723	0.76113	85.6057	0.5811
126.27	0.68419	86.0214	0.58346
126.817	0.61136	86.437	0.58346
127.363	0.53657	86.8527	0.58346
127.91	0.4723	87.2684	0.58346
128.457	0.40687	87.6841	0.58346
129.003	0.35606	88.0998	0.58346
129.55	0.30864	88.5154	0.58346
130.096	0.27746	88.9311	0.58346
130.643	0.26886	89.3468	0.58346
131.19	0.25206	89.7625	0.58583
131.736	0.2358	90.1782	0.58583
132.283	0.21624	90.5938	0.58583
132.83	0.20121	91.0095	0.58583
133.376	0.18317	91.4252	0.58583
133.923	0.16598	91.8409	0.58583
134.469	0.14964	92.2565	0.58583
135.016	0.14024	92.6722	0.58819
135.563	0.13115	93.0879	0.58819
136.109	0.12236	93.5036	0.58819
136.656	0.11667	93.9192	0.58819
137.203	0.10569	94.3349	0.58819
137.749	0.09782	94.7506	0.58819
138.296	0.09274	95.1663	0.58819
138.842	0.08779	95.582	0.59055
139.389	0.08063	95.9976	0.59055
139.936	0.07602	96.4133	0.59055
140.482	0.07155	96.829	0.59055
141.029	0.06722	97.2447	0.59055
141.576	0.0651	97.6603	0.59055
142.122	0.06097	98.076	0.59055
142.669	0.05895	98.4917	0.59291
143.215	0.05502	98.9074	0.59291
143.762	0.05123	99.323	0.59291
144.309	0.04938	99.7387	0.59291
144.855	0.04757	100.154	0.59291
145.402	0.04405	100.57	0.59291
145.949	0.04234	100.986	0.59291
146.495	0.04066	101.401	0.59291
147.042	0.03741	101.817	0.59528
147.588	0.03583	102.233	0.59528
148.135	0.03429	102.648	0.59528
148.682	0.03131	103.064	0.59528
149.228	0.02987	103.48	0.59528
149.775	0.02847	103.895	0.59528
150.322	0.0271	104.311	0.59528
150.868	0.0271	104.727	0.59528
151.415	0.02576	105.143	0.59528
151.961	0.02576	105.558	0.59764
152.508	0.02445	105.974	0.59764
153.055	0.02445	106.39	0.59764
153.601	0.02318	106.805	0.59764
154.148	0.02195	107.221	0.59764
154.695	0.02195	107.637	0.59764
155.241	0.02075	108.052	0.59764
155.788	0.02075	108.468	0.59764
156.334	0.01958	108.884	0.59764
156.881	0.01958	109.299	0.59764
157.428	0.01844	109.715	0.59764
157.974	0.01844	110.131	0.59764
158.521	0.01734	110.546	0.6
159.068	0.01734	110.962	0.6
159.614	0.01734	111.378	0.6
160.161	0.01627	111.793	0.6
160.707	0.01627	112.209	0.6
161.254	0.01524	112.625	0.6
161.801	0.01424	113.04	0.6
162.347	0.01424	113.456	0.6
162.894	0.01424	113.872	0.6
163.441	0.01328	114.287	0.6
163.987	0.01328	114.703	0.6
164.534	0.01328	115.119	0.6
165.08	0.01235	115.534	0.6
165.627	0.01235	115.95	0.6
166.174	0.01235	116.366	0.6
166.72	0.01145	116.781	0.6
167.267	0.01145	117.197	0.6
167.814	0.01145	117.613	0.6
168.36	0.00677	118.028	0.6
168.907	0.00489	118.444	0.6
169.453	0.00489	118.86	0.6
170	0.00244	119.276	0.6
		119.691	0.6
		120.107	0.6
		120.523	0.6
		120.938	0.6
		121.354	0.6
		121.77	0.6
		122.185	0.6
		122.601	0.6
		123.017	0.6
		123.432	0.6
		123.848	0.6
		124.264	0.29646
		124.679	0.28701
		125.095	0.27756
		125.511	0.26811
		125.926	0.25866
		126.342	0.24803
		126.758	0.24094
		127.173	0.23386
		127.589	0.22677
		128.005	0.22087
		128.42	0.21378
		128.836	0.20787
		129.252	0.20197
		129.667	0.19724
		130.083	0.19134
		130.499	0.18661
		130.914	0.18071
		131.33	0.1748
		131.746	0.17008
		132.162	0.16535
		132.577	0.16181
		132.993	0.15709
		133.409	0.15354
		133.824	0.15
		134.24	0.14646
		134.656	0.14291
		135.071	0.13937
		135.487	0.13583
		135.903	0.13346
		136.318	0.12992
		136.734	0.12756
		137.15	0.12402
		137.565	0.12165
		137.981	0.11811
		138.397	0.11575
		138.812	0.11457
		139.228	0.1122
		139.644	0.10984
		140.059	0.10748
		140.475	0.10512
		140.891	0.10276
		141.306	0.10157
		141.722	0.09921
		142.138	0.09685
		142.553	0.09567
		142.969	0.09331
		143.385	0.09094
		143.8	0.08976
		144.216	0.08858
		144.632	0.0874
		145.048	0.08504
		145.463	0.08386
		145.879	0.08268
		146.295	0.0815
		146.71	0.08031
		147.126	0.07795
		147.542	0.07677
		147.957	0.07559
		148.373	0.07441
		148.789	0.07441
		149.204	0.07323
		149.62	0.07205
		150.036	0.07087
		150.451	0.06969
		150.867	0.0685
		151.283	0.06732
		151.698	0.06614
		152.114	0.06496
		152.53	0.06378
		152.945	0.06378
		153.361	0.0626
		153.777	0.06142
		154.192	0.06024
		154.608	0.06024
		155.024	0.05906
		155.439	0.05787
		155.855	0.05787
		156.271	0.05669
		156.686	0.05551
		157.102	0.05551
		157.518	0.05433
		157.933	0.05315
		158.349	0.05315
		158.765	0.05197
		159.181	0.05197
		159.596	0.05079
		160.012	0.05079
		160.428	0.04961
		160.843	0.04961
		161.259	0.04843
		161.675	0.04843
		162.09	0.04724
		162.506	0.04724
		162.922	0.04724
		163.337	0.04606
		163.753	0.04606
		164.169	0.04488
		164.584	0.04488
		165	0

## Sheet: Figure 2j
Wavelength (nm)	Force (pN)	Standard deviation (pN)	Force (pN)	Standard deviation (pN)	Force (pN)	Standard deviation (pN)
	Nanorod end		Nanorod center		Substrate
570	46.8971	7.92069	39.0959	9.50603	42.5042	8.71366
576	41.4462	7.17033	39.4712	8.72261	39.2929	7.66157
581	37.2586	7.06757	30.9297	13.9501	34.6627	7.4274
587	34.3839	7.98275	28.8285	18.4529	29.4377	8.56692
592	30.1065	10.6918	26.8747	17.8105	24.7554	11.9991
598	27.0385	15.0633	28.0123	17.6436	22.7754	17.0406
603	26.1966	16.9569	29.4922	14.1076	24.6962	18.8674
609	30.8553	14.7079	29.5683	12.0007	27.9959	15.8541
614	31.89	11.4976	28.7356	10.2497	28.3639	12.218
620	30.0966	9.22355	28.5371	8.16198	28.7555	9.73637
625	30.3289	6.97568	28.212	6.66374	27.4382	7.43774
631	28.2437	5.30021	29.0108	5.60574	25.4927	5.81413
636	25.5131	4.37128	30.2167	4.65735	24.229	4.74917
642	24.3456	3.67453	28.2582	3.98109	23.2992	4.01434
647	21.9466	3.09238	25.1259	3.48121	22.0614	3.43747
653	19.9686	2.63225	22.1193	3.38113	20.1733	2.96012
658	21.4124	2.37667	21.5942	3.04266	18.9582	2.66904
664	20.2475	2.2493	21.343	2.80725	18.0007	2.52342
669	17.762	2.13651	21.3241	2.6123	16.9783	2.39619
675	17.2607	1.97076	26.2764	2.47248	15.7054	2.2354
680	17.0357	1.7923	34.0159	2.3382	14.4112	2.05117
686	19.9254	1.68572	37.2388	1.41493	13.8007	1.94676
691	31.4601	1.20169	34.1649	1.19237	12.8195	1.81263
697	33.7116	0.54943	32.8049	1.19922	11.5073	1.6943
702	31.7822	0.52817	26.6511	1.09398	10.7199	1.65574
708	22.6901	0.60189	16.7063	1.32375	10.1199	1.64785
713	12.5204	1.37909	10.4929	1.86271	9.48978	1.65965
719	11.1374	1.50481	9.22731	1.91694	8.81959	1.6622
724	8.96824	1.56613	8.57497	1.955	7.22097	1.67274

## Sheet: Figure 2k
Wavelength (nm)	Optical gradient force (pN)	Optical gradient force (pN)
	Nanorod end	Nanorod center
570	0.00124	0.07025
580	0.00195	0.07624
590	0.00385	0.08697
600	0.00749	0.10169
610	0.01362	0.11978
620	0.02398	0.14187
630	0.03907	0.16782
640	0.06435	0.20276
650	0.10757	0.25267
660	0.19427	0.34057
670	0.34133	0.50334
680	0.60628	0.75906
690	0.93411	1
700	1	0.93362
710	0.78095	0.66086
720	0.60607	0.45243
730	0.47317	0.32129

## Sheet: Figure 3a & Fig. S10
fopt-f0 (kHz)	Amplitude (mV/mW)	Standard deviation (mV/mW)	Phase (degrees)	Standard deviation (degrees)	Amplitude (mV/mW)	Standard deviation (mV/mW)	Phase (degrees)	Standard deviation (degrees)	Amplitude (mV/mW)	Standard deviation (mV/mW)	Phase (degrees)	Standard deviation (degrees)	Amplitude (mV/mW)	Standard deviation (mV/mW)	Phase (degrees)	Standard deviation (degrees)
	6.381 mW				12.10 (mW)				19.05 (mW)				31.97 (mW)
-5.879	0.03787	0.03254	279.827	13.3138	0.02052	0.01426	148.217	118.43	0.02275	0.01552	135.223	119.068	0.03436	0.02139	110.567	158.371
-5.869	0.09481	0.00136	264.467	3.70872	0.0668	0.00212	260.307	1.66626	0.05451	0.000151536	258.147	1.53027	0.06954	0.00244	228.273	0.37018
-5.859	0.07966	0.0012	270.717	2.51866	0.06708	0.00104	261.217	1.55401	0.05599	0.000303071	258.17	0.76727	0.06855	0.00137	227.797	0.23587
-5.849	0.09168	0.00157	284.71	0.99454	0.06846	0.000860193	260.74	1.66586	0.05232	0.000546369	259.937	1.00132	0.07888	0.00119	227.867	0.27429
-5.839	0.10761	0.00197	264.847	5.15021	0.07094	0.00133	271.113	0.47385	0.05433	0.000454607	257.22	0.42509	0.06397	0.00399	228.457	1.93536
-5.829	0.09925	0.00707	256.697	0.49085	0.07066	0.000413223	268.717	0.68705	0.05617	0.000524934	259.427	0.49238	0.04614	0.00385	240.31	4.0177
-5.819	0.08672	0.00638	274.74	5.01895	0.06612	0.000413223	270.18	0.54	0.05547	0.000606142	261.093	0.14503	0.04317	0.00143	242.507	1.165
-5.809	0.11127	0.00514	275.107	0.58943	0.06419	0.000477149	263.127	1.63185	0.05582	0.000400925	261.94	0.26627	0.05953	0.00254	235.497	0.57466
-5.799	0.10604	0.00522	270.967	1.72703	0.07287	0.00275	260.433	0.5777	0.05836	0.000546369	264.82	0.28478	0.06699	0.00235	236.963	1.0651
-5.789	0.11022	0.00823	265.67	0.72629	0.07727	0.00258	263.62	0.59102	0.05626	0.000303071	260.897	1.50028	0.07403	0.00164	236.997	0.12583
-5.779	0.13478	0.01037	273.817	1.43977	0.08168	0.00305	264.673	0.68981	0.05704	0.000843714	262.28	0.73328	0.08044	0.00102	236.01	0.2506
-5.769	0.1144	0.00873	272.26	1.52049	0.08884	0.00189	262.163	0.88715	0.06238	0.000151536	260.48	0.92147	0.08466	0.000787179	236.217	1.05078
-5.759	0.14601	0.00362	269.19	0.83612	0.08168	0.00126	262.93	0.64645	0.06544	0.000546369	255.327	0.38501	0.09467	0.00455	228.69	2.74049
-5.749	0.13086	0.00342	265.037	0.70117	0.08512	0.000715723	265.88	0.74586	0.06457	0	256.767	0.23861	0.09822	0.000951324	224.62	0.2623
-5.739	0.12877	0.00181	267.45	5.43069	0.08788	0.00195	263.053	0.32593	0.06474	0.00118	260.507	2.2409	0.10359	0.000180591	222.05	0.28
-5.729	0.14418	0.00207	265.317	2.40608	0.10468	0.00208	268.52	0.55651	0.0643	0.00189	260.09	0.36661	0.10572	0.000541774	227.81	2.16959
-5.719	0.14653	0.01028	271.097	1.46569	0.09325	0.00104	264.333	0.6901	0.06737	0.000606142	261.087	0.40513	0.10656	0.00135	228.143	0.7239
-5.709	0.17291	0.00326	272.113	1.23711	0.09972	0.00228	268.303	2.60066	0.06264	0.000993685	266.833	1.47974	0.10703	0.000325566	225.78	0.48497
-5.699	0.16455	0.00904	277.81	2.91082	0.10248	0.0023	269.717	1.21858	0.07034	0.000262467	264.943	1.52027	0.10635	0.000270887	231.087	0.57012
-5.689	0.17944	0.00136	272.2	1.35011	0.1073	0.00167	268.813	1.85376	0.07279	0.000843714	261.327	0.12342	0.10447	0.00154	228.16	0.34395
-5.679	0.16168	0.000904796	278.79	2.42118	0.12879	0.00228	263.487	1.37755	0.07122	0.002	262.607	1.49968	0.11365	0.00204	223.987	0.69587
-5.669	0.1891	0.00666	266.533	3.54573	0.13388	0.00447	264.247	0.72286	0.07962	0.000993685	260.13	1.67009	0.12887	0.00438	224.683	0.22301
-5.659	0.21862	0.00359	258.4	2.01167	0.13485	0.00186	264.743	0.38083	0.07113	0.00208	262.947	0.92354	0.13335	0.00282	223.18	0.0755
-5.649	0.24291	0.01037	278.727	0.79034	0.15083	0.0018	260.71	1.07462	0.07393	0.000921754	265.467	0.81819	0.11151	0.00314	226.963	1.03452
-5.639	0.22384	0.01293	272.153	3.81343	0.15441	0.00313	266.263	0.25697	0.08049	0.00106	264.49	0.80075	0.1307	0.00645	224.507	0.75076
-5.629	0.19041	0.00565	269.663	5.85117	0.16942	0.01033	264.713	0.49369	0.07795	0.000946339	267.333	0.68039	0.12423	0.00439	225.42	0.51856
-5.619	0.25806	0.01576	266.91	1.96695	0.19725	0.00442	268.9	1.09777	0.07857	0.000546369	264.287	0.47057	0.11537	0.00204	225.38	0.31765
-5.609	0.3291	0.03131	273.083	0.84772	0.20055	0.01303	259.857	1.61989	0.08128	0.000303071	265.47	0.1562	0.09639	0.00524	231.36	1.94031
-5.599	0.37142	0.00489	269.033	3.36949	0.2095	0.01273	258.107	2.09934	0.07944	0.000843714	271.143	1.25874	0.0647	0.00248	250.997	3.64366
-5.589	0.47432	0.07604	268.01	1.5262	0.25207	0.00625	266.807	3.01364	0.07577	0.000303071	268.583	0.40513	0.07392	0.00104	247.587	0.61647
-5.579	0.64802	0.04128	262.997	1.40742	0.23774	0.01139	265.73	1.81133	0.07472	0.000400925	265.747	0.43386	0.07371	0.00222	247.703	0.90091
-5.569	0.93899	0.23507	266.863	2.87006	0.23953	0.01696	263.427	2.44003	0.07769	0.000454607	269.64	0.79379	0.07408	0.00173	257.933	5.39052
-5.559	1.2276	0.07013	262.07	5.56773	0.28595	0.00312	258.373	0.72002	0.07349	0.00208	266.23	1.46	0.07486	0.00266	251.367	4.86662
-5.549	2.56412	0.33966	235.587	8.79977	0.28691	0.00579	259.753	3.26129	0.09248	0.0042	270.613	1.53448	0.08498	0.00197	242.573	0.52691
-5.539	3.82072	0.04386	192.753	8.33702	0.25152	0.00642	243.577	0.32332	0.09396	0.0025	264.99	0.34395	0.09571	0.00579	235.753	3.91697
-5.529	3.64598	0.02309	156.79	6.13453	0.2562	0.0122	243.443	1.39948	0.10709	0.00741	265.577	0.33232	0.1064	0.00377	232.79	3.00162
-5.519	2.9977	0.59015	158.54	10.266	0.28774	0.03749	245.447	1.30829	0.10184	0.00344	266.797	0.38423	0.09816	0.0018	240.783	0.15948
-5.509	1.27984	0.224	94.78	1.73078	0.3843	0.0397	244.72	1.98098	0.15258	0.00428	268.707	0.32517	0.10505	0.00573	238.803	0.6853
-5.499	0.77809	0.03689	87.7233	6.69602	0.35978	0.05826	245.19	2.76311	0.1636	0.02626	268.37	4.39632	0.12569	0.0022	237.527	0.58731
-5.489	0.58742	0.03887	91.4767	4.23467	0.74601	0.13123	247.14	2.89581	0.30262	0.00565	256.973	1.01673	0.13742	0.00322	242.33	0.4232
-5.479	0.44847	0.01629	95.1967	2.44103	1.29573	0.21156	217.833	18.6081	0.25853	0.0216	254.26	1.69638	0.17986	0.00217	241.503	1.15336
-5.469	0.49731	0.02924	92.3333	1.56286	1.63196	0.13087	185.997	12.4607	0.32135	0.00121	247.683	2.5521	0.1382	0.00655	237.027	0.43662
-5.459	0.34138	0.01115	91.5767	2.26036	1.93554	0.02874	183.28	4.9915	0.48836	0.02947	254.323	2.62607	0.15045	0.00252	236.66	0.77117
-5.449	0.40302	0.01997	82.4833	4.64287	2.03444	0.01662	153.023	3.16791	0.23517	0.02063	265.753	1.09842	0.13789	0.00104	249.857	3.13331
-5.439	0.28418	0.01532	86.24	4.17702	1.07094	0.17953	106.813	19.779	0.23193	0.00368	268.163	0.23245	0.13591	0.00217	256.677	0.90091
-5.429	0.21444	0.00838	96.24	2.35268	0.68003	0.09124	76.8333	2.79321	0.27008	0.02416	268.483	0.57735	0.17803	0.01592	235.597	2.68206
-5.419	0.20791	0.00676	82.99	1.07685	0.56791	0.01481	90.79	3.06795	0.51969	0.09883	263.707	1.24227	0.19169	0.01533	256.5	3.70065
-5.409	0.20138	0.038	96.5367	7.81947	0.48623	0.0465	84.09	2.82048	0.71872	0.03495	243.44	0.48218	0.37467	0.0403	262.29	2.42502
-5.399	0.25101	0.01225	99.8267	3.80797	0.33912	0.01565	79.3433	0.40129	0.94357	0.0489	221.713	8.60098	0.36128	0.0043	261.777	1.47886
-5.389	0.25022	0.00652	84.5667	3.51206	0.25399	0.01488	76.61	1.31845	1.16535	0.03712	160.66	3.41527	0.35877	0.0165	254.55	10.1019
-5.379	0.18884	0.00407	95.3833	5.01329	0.23815	0.00602	77.7333	0.25146	1.17585	0.00527	187.82	5.18394	0.33688	0.02826	227.173	4.78932
-5.369	0.20686	0.01175	80.6633	2.29661	0.19545	0.00312	76.9967	0.1193	1.13255	0.03979	130.967	10.4918	0.57022	0.07079	240.317	3.85759
-5.359	0.1797	0.0123	74.9167	1.02929	0.16336	0.00849	78.6067	0.86818	0.82135	0.15149	117.907	13.2483	0.77536	0.00125	227.427	4.61273
-5.349	0.1588	0.0051	93.3667	1.45039	0.177	0.00965	73.06	0.69764	0.87122	0.08153	196.85	10.0871	0.78829	0.00221	207.083	3.90473
-5.339	0.14522	0.01136	83.51	2.86105	0.15634	0.01075	77.2333	1.79177	0.93211	0.033	143.06	18.8023	0.7886	0.00149	185.42	2.77193
-5.329	0.14888	0.00683	89.5133	1.8989	0.14146	0.00126	77.4367	0.20599	0.5028	0.044	91.6767	1.61593	0.77515	0.00228	190.487	1.41779
-5.319	0.13033	0.00181	73.69	3.06886	0.11364	0.00625	80.7667	0.70117	0.57787	0.05021	91.6667	6.95273	0.75993	0.00368	179.247	5.27053
-5.309	0.13112	0.00498	81.1167	2.06459	0.11061	0.00208	79.0267	0.98333	0.83167	0.16407	149.163	5.21427	0.77891	0.00113	167.083	0.7055
-5.299	0.10866	0.00753	84.4933	1.7906	0.1157	0.00528	78.81	0.37403	0.29571	0.0223	78.7167	1.225	0.76911	0.00181	155.03	2.88501
-5.289	0.1178	0.00197	78.1333	0.9943	0.09614	0.00672	77.7133	0.26764	0.2741	0.04791	77.54	3.73518	0.75143	0.01484	148.523	5.55257
-5.279	0.10552	0.01568	83.6367	1.2436	0.11391	0.00156	74.65	1.21025	0.1706	0.00512	78.69	1.39528	0.62303	0.0252	116.143	4.44878
-5.269	0.0922	0.00432	85.88	2.84357	0.11804	0.0078	76.2133	2.38358	0.16089	0.00656	79.38	0.23388	0.68444	0.00419	109.477	1.58576
-5.259	0.08228	0.00207	88.05	3.41264	0.09504	0.00124	72.65	2.16592	0.14217	0.00641	77.8933	0.33606	0.67052	0.01408	104.13	4.3557
-5.249	0.08698	0.00283	85.9833	3.52321	0.09848	0.00438	76.17	0.9613	0.10901	0.00581	74.4	2.61069	0.68955	0.01098	101.47	1.06715
-5.239	0.09586	0.00297	90.1233	1.45452	0.08774	0.0031	81.4667	1.22513	0.08828	0.00197	72.17	3.3399	0.50036	0.08068	76.1067	11.18
-5.229	0.07836	0.00207	86.8133	3.17851	0.08774	0.00384	76.33	0.40731	0.08994	0.000660528	77.7	1.03494	0.28923	0.00574	56.2733	0.98739
-5.219	0.08306	0.00207	79.1733	0.78818	0.07218	0.00186	80.35	2.25107	0.08959	0.00197	81.9467	0.75593	0.302	0.01236	63.91	4.80688
-5.209	0.07	0.0012	82.3333	0.63956	0.07052	0.000860193	80.4867	0.5551	0.0888	0.00252	65.9967	2.17868	0.24956	0.01505	80.8433	1.16092
-5.199	0.06086	0.0037	81.83	3.74501	0.07135	0.00167	81.5967	0.54602	0.08819	0.00224	70.32	2.3989	0.2176	0.01819	75.0033	0.99219
-5.189	0.06817	0.00271	100.443	3.16143	0.06116	0.000826446	85.6267	0.73112	0.07568	0.00273	68.2067	1.39472	0.16005	0.00133	73.05	1.39388
-5.179	0.05746	0.00326	78.5733	1.76435	0.0573	0.000477149	78.34	0.9169	0.07235	0.000921754	71.44	1.45338	0.1528	0.00579	81.8333	3.59902
-5.169	0.06608	0.000904796	96.2967	1.23419	0.05565	0.000238574	81.63	0.47149	0.06597	0.00211	76.9333	0.39247	0.13872	0.00298	82.4767	1.68613
-5.159	0.06216	0.0012	86.4233	2.09572	0.05579	0.000715723	81.69	2.25235	0.06063	0.000946339	76.4667	2.73719	0.12845	0.00176	73.2333	1.45222
-5.149	0.06556	0.00181	78.26	6.1308	0.05579	0.00109	80.45	0.42226	0.05477	0.000546369	67.1567	0.63571	0.11344	9.02956e-05	85.92	1.28265
-5.139	0.06242	0.00181	79.0233	1.06096	0.05441	0.00186	80.0767	0.95312	0.05827	0.000262467	71.09	2.54572	0.11662	0.00243	74.6933	0.33724
-5.129	0.05825	0.00197	77.6867	1.04978	0.04904	0.000631209	77.0267	1.05874	0.05136	0.00149	75.1467	0.74702	0.11365	0.00446	60.81	1.69753
-5.119	0.06713	0.00252	80.8633	2.23191	0.04628	0.00109	83.22	0.86695	0.05101	0.00145	70.6233	0.69859	0.1063	0.00204	72.0333	2.58759
-5.109	0.06164	0.000452398	79.0233	2.07635	0.04215	0.000413223	78.59	1.66325	0.05092	0.000694423	73.2867	0.55519	0.0991	0.000902956	62.5733	1.77579
-5.099	0.03866	0.00789	78.25	1.26929	0.04876	0.00207	86.0467	0.9506	0.04856	0.000454607	72.3767	1.66965	0.09968	9.02956e-05	74.18	0.48539
-5.089	0.05328	0.00136	75.4333	4.11594	0.04601	0.00228	80.4667	2.29167	0.04444	0.000801851	75.6933	1.87431	0.10979	0.00205	60.65	3.50966
-5.079	0.0478	0.00136	73.8267	3.77531	0.04532	0.00104	79.9967	1.86468	0.04261	0.000151536	72.8833	0.48336	0.10421	0.000942714	67.6667	2.74382
-5.069	0.05328	0.00207	76.23	2.76491	0.03912	0.00195	76.8333	0.66063	0.04086	0.00175	72.59	0.7267	0.10025	0.000413787	52.04	1.42169
-5.059	0.0491	0.000904796	87.6967	3.01185	0.04077	0.000238574	75.72	1.21873	0.04287	0.000400925	75.9533	0.85594	0.10088	0.000270887	53.5767	0.71808
-5.049	0.05172	0.000783576	74.6933	2.60101	0.04174	0.000826446	73.3267	0.35119	0.04619	0.000909213	77.2767	0.94177	0.0941	0.00235	59.8333	4.25512
-5.039	0.05093	0.000783576	65.3967	2.59016	0.04174	0.00124	78.8033	2.4271	0.0385	0.000801851	74.75	1.20012	0.09061	0.00104	59.1833	2.02643
-5.029	0.035	0.00163	79.87	0.86238	0.03994	0.000477149	80.5333	0.87643	0.03771	0.000546369	77.29	1.12147	0.09671	0.0011	58.0067	1.82774
-5.019	0.04493	0.00239	77.0167	1.50978	0.04366	0.00212	90.22	2.00509	0.03701	0.000454607	73.0033	0.77526	0.08664	0.0043	54.4567	0.17673
-5.009	0.03683	0.00207	73.78	0.2623	0.04091	0.00165	78.49	0.90813	0.03395	0.000921754	76.53	0.63498	0.07716	0.0004778	47.4567	0.80501
-4.999	0.03552	0.0012	82.2733	2.94028	0.03719	0.000715723	80.5967	1.56545	0.03648	0.00131	75.0633	1.08611	0.07898	0.00236	55.8433	3.81676
-4.989	0.04414	0.00163	81.7433	2.59145	0.03333	0.00126	83.0267	1.76812	0.03561	0.000546369	75.92	0.9329	0.07538	0.00118	59.44	2.56624
-4.979	0.03866	0.000904796	74.3933	4.83721	0.03926	0.0023	77.8433	3.24526	0.03596	0.000262467	77.2	0.54028	0.06777	0.00039359	61.71	2.61643
-4.969	0.02664	0.00235	81.6633	6.4522	0.04105	0.00331	77.7833	1.09276	0.03298	0.000801851	77.4267	0.53948	0.07064	0.00254	47.64	0.76269
-4.959	0.03552	0.00197	71.6867	0.46501	0.03402	0.00212	79.8433	0.38657	0.03272	0.000151536	73.76	0.9777	0.06037	0.00118	48.0033	0.86558
-4.949	0.03395	0.000452398	64.55	3.99826	0.03058	0.000715723	75.3367	1.0814	0.0308	0.000606142	66.63	1.73251	0.05875	0.000180591	51.14	2.58617
-4.939	0.03552	0.0012	69.09	4.87187	0.02865	0.00104	83.8033	1.34352	0.03123	0.0012	72.5467	0.30616	0.05641	0.00173	61.8833	4.37072
-4.929	0.04519	0.000452398	62	5.42622	0.02796	0.00104	81.48	1.85086	0.02861	0.000524934	72.71	0.63317	0.05083	0.000413787	60.8267	6.70508
-4.919	0.04153	0.00157	68.9633	4.74049	0.02672	0.000238574	81.2333	0.47035	0.02686	0.000400925	64.3933	0.71178	0.05031	0.00125	56.7633	5.19284
-4.909	0.04205	0.00252	70.5367	0.75036	0.03058	0.000413223	80.6833	0.29484	0.02808	0.000694423	67.5833	0.49238	0.04958	0.000827573	43.1833	2.81052
-4.899	0.03082	0.00275	62.5733	3.58091	0.02713	0.00186	73.77	1.17017	0.02835	0.000946339	72.29	1.236	0.0489	0.000325566	48.7033	4.13348
-4.889	0.02978	0.00136	63.0133	6.77262	0.03017	0.00143	73.8533	4.04154	0.02843	0.00106	73.6367	0.68966	0.04864	0.000625586	38.2433	2.54685
-4.879	0.0303	0.000904796	66.5467	1.85325	0.02769	0.00165	83.4433	4.05771	0.02625	0.00105	67.8167	0.30616	0.0489	0.000502745	42.4233	1.2079

[truncated: 33 more sheets: Figure S3b, Figure S3c, Figure 3d & 3g, Figure 3e, Figure 3f, Figure 4a, Figure 4g, Figure 4h, Figure 4i, Figure 4j, Figure 4k, Fig. S4c, Fig. S4d, Fig. S5a, Fig. S6c, Fig. S7a, Fig. S7c, Fig. S7d, Fig. S8a, Fig. S9e …]
